# Supplementary material for: Accessory regions and horizontal gene transfer shape the evolution of clonal Colletotrichum nymphaeae infecting strawberry
Source: New Phytol. 2026 Jun 5;251(4):2186–205. doi: 10.1111/nph.71314 (PMC13373834; doi:10.1111/nph.71314)
Supplement: Supplementary file 2 — Table S1 Isolate and genome details. Table S2 Transcriptomic data used in this study. Table S3 Lineage and population diversity statistics. Table S4 Colletotrichum Starships identified in this study. Table S5 Functional information of predicted species/lineage‐specific effectors and accessory region‐related genes. Table S6 Variants associated with temporal change and their associated candidate genes, TEs and protein sequences. Please note: Wiley is not responsible for the content or functionality of any Supporting Information supplied by the authors. Any queries (other than missing material) should be directed to the New Phytologist Central Office. [file NPH-251-2186-s002.xlsx]

## Sheet: TableS1
New Phytologist Supporting Information
Article title: Accessory regions and horizontal gene transfer shape evolution of clonal Colletotrichum nymphaeae infecting strawberry
Authors: Joris A. Alkemade, Alan G. Buddie, Anthony Kermode, Timothy G. Barraclough
Article acceptance date: 15 May 2026
Table S1: Isolate and genome details
Nr	Strain	Collection_codes	Species	Host	Year	Origin	Region	Species complex	Lineage	BioProject	BioSample	Assembly	Sequencing technology	Coverage	Size (Mb)	Contigs	GC (%)	N50	N's per 100 kbp	Busco genome	Busco proteome	Genes	Secreted	Effector	TE content	Virulence on strawberry fruit (lsmean of lesion size at 5 dpi)	Growth rate on PDA (mm/day)	Reference
S01	Cabs01	IMI504890, RB197	Colletotrichum abscissum	Citrus x sinensis	NA	USA	Florida	CaSC	NA	PRJNA350894	SAMN05949354	GCF_030869225.1	Short-read (Illumina)	200	53.5042	385	51.12	962862	3.01	99.3	98.9	13860	1421	647	12.1775	NA	NA	Baroncelli et al. 2022
S02	Cabs03	CABS03, LW-VAL-2A	Colletotrichum abscissum	Citrus sinensis	2016	USA	Florida, Polk County, Lake Wales	CaSC	NA	PRJNA687367	SAMN17142082	GCA_047371005.1	Long-read (PacBio)	100	53.5485	46	51.17	4528207	0	99.4	99	13778	1421	647	12.4619	NA	NA	NA
S03	Cacu01	CBS112980, Colac2/RB175	Colletotrichum acutatum	Pinus radiata	NA	South Africa	NA	CaSC	NA	PRJNA334354	SAMN05442906	GCF_030867785.1	Long-read (PacBio)	257	49.0424	384	52.26	299511	0	97.7	97.4	13021	1340	594	9.9445	NA	NA	Baroncelli et al. 2022
S04	Cacu02	COL14	Colletotrichum acutatum	Olea europea	2022	Italy	Viterbo	CaSC	NA	PRJNA1036424	SAMN38138824	GCA_040760105.1	Long-read (ONT) + short-read (Illumina)	23	51.8666	30	51.38	3276623	0	99.3	98.9	13302	1387	608	11.14	NA	NA	NA
S05	Cacu03	IMI345574	Colletotrichum acutatum	Fragaria × ananassa	1991	New Zealand	Auckland	CaSC	NA	PRJNA1376502	SAMN53736477	JBSVLS000000000.1	Short-read (Illumina)	71.2082	50.556	73	51.42	1215904	6.52	99.5	99.2	13236	1409	621	10.473	NA	2.02333	This study
S06	Cali01	CGMCC3.17355	Colletotrichum alienum	Camellia sinensis	2013	China	Jiangxi	CgSC	NA	PRJCA033952	SAMC4472952	GWHFIOE00000000.1	Short-read (Illumina)	162	55.3596	564	53.51	344701	1.04	99.3	99	15766	1688	756	7.11536	NA	NA	Ma et al., 2025
S07	Cchr01	AFK26	Colletotrichum chrysophilum	Malus domestica	2018	USA	New York	CgSC	NA	PRJNA858866	SAMN29758414	GCF_026319265.1	Short-read (BGI DNBSEQ)	91	55.9666	652	53.2	288101	0	99.2	98.8	15647	1690	752	7.91309	NA	NA	Khodadadi et al., 2025
S08	Ccos01	IMI309622, RB184	Colletotrichum costaricense	Coffea sp.	1978	Costa Rica	Turrialba	CaSC	NA	PRJNA350895	SAMN05949355	GCA_030867565.1	Short-read (Illumina)	200	51.6056	57	51.36	2423109	2.81	99.4	98.9	13569	1454	658	10.6359	NA	NA	Baroncelli et al. 2022
S09	Cfio01	IMI504882, PJ7/RB111	Colletotrichum fioriniae	Fragaria × ananassa	1988	New Zealand	NA	CaSC	NA	PRJNA233987	SAMN02580179	GCA_000582985.1	Short-read (Illumina)	49	48.7972	766	52.64	137459	80.57	99.4	98.6	13443	1402	618	6.64499	NA	NA	Baroncelli et al., 2014
S10	Cfio02	IMI324993	Colletotrichum fioriniae	Fragaria	1988	USA	NA	CaSC	NA	PRJNA1376502	SAMN53736467	JBSVLI000000000.1	Short-read (Illumina)	81.9719	49.5225	84	51.91	1250283	10	99.6	99.2	13321	1357	590	8.4278	NA	NA	This study
S11	Cfio03	IMI345576	Colletotrichum fioriniae	Fragaria × ananassa	1991	New Zealand	Auckland	CaSC	NA	PRJNA1376502	SAMN53736478	JBSVLT000000000.1	Short-read (Illumina)	52.4696	50.3046	163	51.54	601073	7.97	99.5	99	13370	1374	599	9.63778	1.78433	3.85	This study
S12	Cfio04	IMI345583	Colletotrichum fioriniae	Fragaria × ananassa	1989	New Zealand	Auckland	CaSC	NA	PRJNA1376502	SAMN53736479	JBSVLU000000000.1	Short-read (Illumina)	95.3618	50.3695	134	51.57	802304	8.24	99.5	99.1	13415	1398	598	9.53182	NA	NA	This study
S13	Cfio06	IMI355084	Colletotrichum fioriniae	Quercus ilex	1992	Switzerland	Lugano	CaSC	NA	PRJNA786750	SAMN30184415	GCF_027942845.1	Long-read (ONT) + short-read (Illumina)	216	49.443	44	51.93	2983733	0.02	99.6	98.2	13250	1345	582	8.48367	NA	NA	NA
S14	Cfru01	Naragc5	Colletotrichum fructicola	Fragaria × ananassa	NA	Japan	NA	CgSC	NA	PRJNA171218	SAMN02981487	GCF_000319635.2	Long-read (PacBio)	174	59.598	13	53.14	5461344	0	99.3	98.9	16097	1699	773	10.5114	NA	NA	Lelwala et al., 2019
S15	Cfru02	LJMX19	Colletotrichum fructicola	Capsicum annuum	2018	China	Meixian, Shaanxi	CgSC	NA	PRJNA588516	SAMN36718890	GCA_040869005.1	Long-read (ONT)	120	56.6938	12	53.2	5078845	0.06	99.2	98.9	15666	1670	756	9.08692	NA	NA	Liang et al., 2020
S16	Cfru03	IMI345051	Colletotrichum fructicola	Fragaria × ananassa	1991	Canada	Ontario	CgSC	NA	PRJNA1376502	SAMN53736475	JBSVLQ000000000.1	Short-read (Illumina)	93.6217	55.5427	505	53.32	325379	7.9	99.3	99	15825	1673	745	7.44889	NA	NA	This study
S17	Cfru04	IMI345052	Colletotrichum fructicola	Fragaria × ananassa	1991	USA	Florida	CgSC	NA	PRJNA1376502	SAMN53736476	JBSVLR000000000.1	Short-read (Illumina)	50.2191	55.7557	672	53.35	241056	9.1	99.2	99.1	15902	1688	746	7.44633	1.33725	4.17	This study
S18	Cfru05	HN47	Colletotrichum fructicola	Mangifera indica	2018	China	Hainan	CgSC	NA	PRJNA872318	SAMN30451176	GCA_027406285.1	Long-read (PacBio)	243	57.5351	12	53.14	4922103	0	99.2	98.9	15742	1662	741	9.62252	NA	NA	NA
S19	Cglo01	JS-0417, ColGlo	Colletotrichum gloeosporioides	Suaeda japonica	2011	South Korea	Suncheon, Jeollanam-do	CgSC	NA	PRJNA784997	SAMN23524049	GCA_029169055.1	Long-read (PacBio) + Short-read (Illumina)	200	65.3632	25	48.23	5584352	0	99.3	98.9	15440	1622	725	17.0052	NA	NA	NA
S20	Cgod01	CBS193.32, Colgo1	Colletotrichum godetiae	Olea europea	1932	Italy	NA	CaSC	NA	PRJNA333328	SAMN05446267	GCF_030913485.1	Long-read (PacBio)	235	51.6529	194	52.09	737523	0	98.9	98.3	13133	1326	586	10.8775	NA	NA	Baroncelli et al. 2022
S21	Cgod02	IMI351253	Colletotrichum godetiae	Fragaria × ananassa	1992	United Kingdom	NA	CaSC	NA	PRJNA1376502	SAMN53736484	JBSVLZ000000000.1	Short-read (Illumina)	48.9793	49.0003	1182	52.17	69819	26.43	98.3	97.5	13178	1330	598	8.5434	NA	NA	This study
S22	Cgod03	IMI351255	Colletotrichum godetiae	Fragaria × ananassa	1992	United Kingdom	NA	CaSC	NA	PRJNA1376502	SAMN53736486	JBSVMB000000000.1	Short-read (Illumina)	57.4383	48.7164	527	52.06	169998	9.42	98.2	97.6	12957	1348	610	8.80614	NA	NA	This study
S23	Cgod04	IMI351262	Colletotrichum godetiae	Fragaria × ananassa	1992	Belgium	NA	CaSC	NA	PRJNA1376502	SAMN53736487	JBSVMC000000000.1	Short-read (Illumina)	138.671	50.4791	196	51.51	569701	12.48	99.3	99	13054	1329	582	9.77485	1.62685	4	This study
S24	Cgod05	IMI351589	Colletotrichum godetiae	Fragaria × ananassa	1992	Ireland	NA	CaSC	NA	PRJNA1376502	SAMN53736489	JBSVME000000000.1	Short-read (Illumina)	116.15	49.9354	268	51.79	373584	9.04	99.3	98.9	13083	1357	604	9.59687	NA	NA	This study
S25	Cgre01	CBS132879	Colletotrichum grevilleae	Plant	2000	Italy	NA	CgSC	NA	PRJCA033952	SAMC4472983	GWHFIPJ00000000.1	Long-read (PacBio)	198	60.767	27	51.07	4426867	0	99.2	98.7	15191	1657	769	10.235	NA	NA	Ma et al., 2025
S26	Chor01	ICMP 10492	Colletotrichum horri	Diospyros kaki	1905	Japan	NA	CgSC	NA	PRJCA033952	SAMC4472963	GWHFIOP00000000.1	Long-read (PacBio)	166	74.1012	23	46.62	5611357	0	99.1	98.7	15935	1604	707	20.1099	NA	NA	Ma et al., 2025
S27	Ckah01	IMI319418	Colletotrichum kahawae	Coffea arabica	1987	Kenya	NA	CgSC	NA	PRJCA033952	SAMC4472969	GWHFIOV00000000.1	Long-read (PacBio)	148	62.6132	13	52.23	6087333	0	98.9	98.5	16164	1600	709	16.3826	NA	NA	Ma et al., 2025
S28	Clup01	CBS109225, RB173	Colletotrichum lupini	Lupinus albus	NA	Ukraine	NA	CaSC	NA	PRJNA333340	SAMN05446214	GCA_030913515.1	Long-read (PacBio)	97	58.7566	116	47.58	918987	0	98.5	97.7	13161	1350	601	23.1363	NA	NA	Baroncelli et al. 2022
S29	Clup02	IMI504893, RB221	Colletotrichum lupini	Lupinus albus	2014	France	Pays de la Loire	CaSC	NA	PRJNA360503	SAMN06211573	GCA_023278565.1	Long-read (PacBio)	300	63.4074	11	46.71	7871922	0	99.3	98.6	13377	1360	611	27.3801	1.08801	3.54333	Baroncelli et al., 2021
S31	Cnup01	CBS470, ICMP18187	Colletotrichum nupharicola	Malus domestica	2013	USA	NA	CgSC	NA	PRJNA858866	SAMN29758414	GCA_026319135.1	Short-read (BGI DNBSEQ)	87	58.7564	1734	52.28	137573	0	99.3	98.8	15580	1671	738	12.5531	NA	NA	Khodadadi et al., 2025
S32	Cnym01*	JS-0361	Colletotrichum nymphaeae	Morus alba	2011	South Korea	NA	CaSC	I	PRJNA784994	SAMN23523834	GCA_029169025.1	Long-read (PacBio) + Short-read (Illumina)	403	50.1008	16	52.33	3876161	0	99.5	99.2	13425	1404	606	8.22143	NA	NA	NA
S33	Cnym02	IMI301119, CSL 1020	Colletotrichum nymphaeae	Fragaria	1986	Kenya	NA	CaSC	IIIB	PRJNA1376502	SAMN53736463	JBSVLE000000000.1	Long-read (ONT) + short-read (Illumina)	55.2073	50.5857	61	52.2	4169906	7.09	99.3	98.9	13821	1409	629	8.77029	1.65374	3.30667	This study
S34	Cnym03	IMI311743	Colletotrichum nymphaeae	Fragaria	1986	USA	Ohio	CaSC	IIIB	PRJNA1376502	SAMN53736464	JBSVLF000000000.1	Short-read (Illumina)	110.394	50.7147	392	52.2	549199	11.58	99.3	99.1	13852	1412	625	8.80323	NA	NA	This study
S35	Cnym07	IMI324992	Colletotrichum nymphaeae	Fragaria	1988	USA	NA	CaSC	IIIB	PRJNA1376502	SAMN53736466	JBSVLH000000000.1	Short-read (Illumina)	74.9436	50.6921	393	52.2	462734	11.56	99.3	99.1	13832	1410	628	8.75185	NA	NA	This study
S36	Cnym09	IMI324994	Colletotrichum nymphaeae	Fragaria	1988	USA	Mississippi	CaSC	IIIB	PRJNA1376502	SAMN53736468	JBSVLJ000000000.1	Short-read (Illumina)	78.8701	50.7052	398	52.19	523921	8.56	99.3	99	13859	1416	631	8.70543	NA	NA	This study
S37	Cnym10	IMI324995	Colletotrichum nymphaeae	Fragaria	1988	USA	Mississippi	CaSC	IIIB	PRJNA1376502	SAMN53736469	JBSVLK000000000.1	Short-read (Illumina)	94.6302	50.6865	366	52.2	619908	6.63	99.4	99.2	13859	1414	631	8.74133	1.31766	2.69333	This study
S38	Cnym11	IMI345028	Colletotrichum nymphaeae	Fragaria × ananassa	1991	Colombia	NA	CaSC	IIIB	PRJNA1376502	SAMN53736470	JBSVLL000000000.1	Short-read (Illumina)	110.442	50.702	366	52.19	493168	11.76	99.3	99	13849	1411	626	8.72659	1.23591	2.9	This study
S39	Cnym12	IMI345029	Colletotrichum nymphaeae	Fragaria × ananassa	1991	Costa Rica	NA	CaSC	IIIB	PRJNA1376502	SAMN53736471	JBSVLM000000000.1	Short-read (Illumina)	90.6748	50.7182	379	52.19	571502	8.76	99.3	99	13851	1413	630	8.71377	NA	NA	This study
S40	Cnym13	IMI345031	Colletotrichum nymphaeae	Fragaria × ananassa	1991	Italy	NA	CaSC	IIIB	PRJNA1376502	SAMN53736472	JBSVLN000000000.1	Short-read (Illumina)	86.7764	50.6928	360	52.19	696845	5.54	99.4	99.1	13827	1413	628	8.68731	NA	NA	This study
S41	Cnym14	IMI345032	Colletotrichum nymphaeae	Fragaria × ananassa	1991	Italy	NA	CaSC	IIIA	PRJNA1376502	SAMN53736473	JBSVLO000000000.1	Long-read (ONT) + short-read (Illumina)	100.668	50.1966	15	52.19	6143361	1.26	99.4	99.2	13709	1417	635	8.64917	1.67695	3.31333	This study
S42	Cnym24	IMI348177	Colletotrichum nymphaeae	Fragaria × ananassa	1991	USA	Mississippi	CaSC	IIIB	PRJNA1376502	SAMN53736481	JBSVLW000000000.1	Short-read (Illumina)	86.9032	50.631	387	52.21	569070	7.69	99.3	99	13809	1420	630	8.6963	NA	NA	This study
S43	Cnym26	IMI351247	Colletotrichum nymphaeae	Fragaria × ananassa	1992	United Kingdom	NA	CaSC	IIIA	PRJNA1376502	SAMN53736483	JBSVLY000000000.1	Long-read (ONT) + short-read (Illumina)	39.0077	50.2106	63	52.07	3784845	85.64	97.7	95.9	13746	1398	627	8.77536	1.42278	3.33333	This study
S44	Cnym28	IMI351254	Colletotrichum nymphaeae	Fragaria × ananassa	1992	Costa Rica	NA	CaSC	III	PRJNA1376502	SAMN53736485	JBSVMA000000000.1	Long-read (ONT) + short-read (Illumina)	65.1636	49.9877	17	52.06	3871503	6.59	99.4	99	13566	1410	629	8.89881	2.17255	3.32333	This study
S45	Cnym31	IMI351587	Colletotrichum nymphaeae	Fragaria × ananassa	1992	USA	NA	CaSC	IIIA	PRJNA1376502	SAMN53736488	JBSVMD000000000.1	Long-read (ONT) + short-read (Illumina)	50.4951	50.3173	33	52.17	6164866	13.45	99.4	99.1	13746	1419	636	8.65645	2.0143	1.84667	This study
S46	Cnym34	IMI360928	Colletotrichum nymphaeae	Fragaria × ananassa	1993	Switzerland	NA	CaSC	IIIB	PRJNA1376502	SAMN53736491	JBSVMG000000000.1	Short-read (Illumina)	59.1961	50.6664	369	52.2	575672	9.6	99.3	99	13829	1412	627	8.70339	1.28061	3.27	This study
S47	Cnym35	IMI364856	Colletotrichum nymphaeae	Fragaria × ananassa	1994	Spain	NA	CaSC	IIIB	PRJNA1376502	SAMN53736492	JBSVMH000000000.1	Short-read (Illumina)	82.7817	50.723	365	52.19	723434	9.52	99.3	98.9	13829	1407	625	8.76885	NA	NA	This study
S48	Cnym37	IMI367468	Colletotrichum nymphaeae	Fragaria × ananassa	1995	USA	NA	CaSC	IIIB	PRJNA1376502	SAMN53736493	JBSVMI000000000.1	Short-read (Illumina)	32.5317	50.3629	1510	52.19	60191	9.7	96.3	95.4	14087	1402	643	8.57279	NA	NA	This study
S49	Cnym39	IMI391664	Colletotrichum nymphaeae	Fragaria × ananassa	2000	Palestine	NA	CaSC	IIIB	PRJNA1376502	SAMN53736495	JBSVMK000000000.1	Short-read (Illumina)	59.1975	50.6652	348	52.2	671044	6.58	99.4	99.1	13815	1414	631	8.70976	NA	3.92333	This study
S50	Cnym40	CBS526.77	Colletotrichum nymphaeae	Nymphaea alba	1977	Netherlands	Kortenhoefse plassen	CaSC	II	PRJNA333347	SAMN05446287	SRR4171601*	Short-read (Illumina)	29.0561	48.1826	145	52.79	589125	8.89	99.3	98.7	13398	1371	603	6.83016	NA	NA	NA
S51	Cnym41	IMI345030, CSL 1034	Colletotrichum nymphaeae	Fragaria × ananassa	1991	Costa Rica	NA	CaSC	IIIA	PRJNA333350	SAMN05446289	SRR4171604*	Short-read (Illumina)	25.9043	50.1847	155	52.19	648752	7.34	99.4	99.2	13716	1424	633	8.59413	NA	NA	NA
S52	Cnym42	RB126, CSL 455	Colletotrichum nymphaeae	Photinia	NA	United Kingdom	NA	CaSC	II	PRJNA333352	SAMN05442992	SRR4171605*	Short-read (Illumina)	32.2259	49.6496	76	52.2	1298583	3.46	99.5	99.3	13507	1412	630	8.43522	NA	NA	NA
S53	Cnym43	IMI335544	Colletotrichum nymphaeae	Fragaria × ananassa	1989	Italy	NA	CaSC	III	PRJNA333348	SAMN05446288	SRR4171611*	Short-read (Illumina)	30.0147	49.9755	96	52.27	1116978	6.17	99.2	98.9	13662	1433	634	8.11908	1.56905	3.25	NA
S54	Cnym44	CBS125973, PD88-857	Colletotrichum nymphaeae	Fragaria × ananassa	NA	United Kingdom	NA	CaSC	IIIA	PRJNA333345	SAMN05446286	SRR4171613*	Short-read (Illumina)	25.9001	50.1928	174	52.18	619682	9.09	99.4	99.1	13692	1425	635	8.64924	NA	NA	NA
S55	Cnym45	IMI345027, CSL 1005	Colletotrichum nymphaeae	Fragaria × ananassa	NA	France	NA	CaSC	IIIB	PRJNA333349	SAMN05442873	SRR4173537*	Short-read (Illumina)	31.7026	50.469	374	52.2	410279	5.94	99.1	98.8	13825	1416	633	8.65456	NA	NA	NA
S56	Cnym46	CBS129945, PT135	Colletotrichum nymphaeae	Olea europea	2001	Portugal	NA	CaSC	II	PRJNA333346	SAMN05442874	SRR4173824*	Short-read (Illumina)	33.692	50.4571	424	52.37	449457	8.23	99.4	99.1	13740	1414	633	8.45767	NA	NA	NA
S57	Cnym47	IMI348160, CSL 1090	Colletotrichum nymphaeae	Fragaria × ananassa	1991	USA	Louisiana	CaSC	IIIB	PRJNA333351	SAMN05446290	SRR4173868*	Short-read (Illumina)	23.7251	50.5794	421	52.18	372761	14.2	99.3	98.8	13810	1417	622	8.6785	NA	NA	NA
S58	Cnym48	Ca6	Colletotrichum nymphaeae	Fragaria × ananassa	2009	USA	North Carolina, Stanford	CaSC	IIIB	PRJNA1090952	SAMN40582474	GCA_049999125.1	Short-read (Illumina)	80	49.8554	321	52.64	619894	3.48	99.3	99	13787	1402	624	7.47177	NA	NA	NA
S59	Cnym49	Ca34	Colletotrichum nymphaeae	Fragaria × ananassa	2009	USA	North Carolina, Bunn	CaSC	IIIB	PRJNA1090952	SAMN40582476	GCA_049999025.1	Short-read (Illumina)	80	49.9889	312	52.59	655132	3.7	99.3	99	13814	1411	630	7.62272	NA	NA	NA
S60	Cnym50	IMI504889, SA01/RB190	Colletotrichum nymphaeae	Fragaria × ananassa	2000	Denmark	NA	CaSC	IIIB	PRJNA237763	SAMN02639527	GCA_001563115.1	Short-read (Illumina)	47	49.6262	1380	52.81	91525	15.88	98.8	98.4	13900	1410	634	7.07761	1.61159	3	Baroncelli et al. 2022
S61	Cnym51	Ca40	Colletotrichum nymphaeae	Fragaria × ananassa	2009	USA	North Carolina, Bunn	CaSC	IIIB	PRJNA1090952	SAMN40582477	GCA_049998925.1	Short-read (Illumina)	90	49.6008	330	52.86	660308	3.3	99.3	99	13811	1398	621	6.78962	NA	NA	NA
S62	Cnym52	Ca83	Colletotrichum nymphaeae	Fragaria × ananassa	2015	USA	California	CaSC	IIIB	PRJNA779114	SAMN23012514	GCA_021124905.1	Short-read (Illumina)	17	49.3677	754	52.92	172982	6.43	99.1	98.8	13904	1411	631	6.5716	NA	NA	NA
S63	Cnym53	HC646	Colletotrichum nymphaeae	Malus domestica	2013	USA	Kentucky	CaSC	III	PRJNA625663	SAMN14604512	GCA_014705455.1	Short-read (Illumina)	50	50.9022	1993	52.3	67475	74.65	98.6	97.8	13908	1415	637	8.60748	NA	NA	Eaton et al., 2021
S64	Cnym54	KY563	Colletotrichum nymphaeae	Fragaria × ananassa	2015	USA	Kentucky	CaSC	IIIB	PRJNA625663	SAMN14604527	GCA_014705155.1	Short-read (Illumina)	50	50.2131	1148	52.59	133775	390.43	99	98	13782	1408	630	7.65288	NA	NA	Eaton et al., 2021
S65	Cnym55	KY567	Colletotrichum nymphaeae	Fragaria × ananassa	2015	USA	Kentucky	CaSC	IIIB	PRJNA625663	SAMN14604528	GCA_014705095.1	Short-read (Illumina)	50	51.0542	995	52.27	128595	386.06	98.9	97.8	13902	1415	629	8.72734	NA	NA	Eaton et al., 2021
S66	Cnym56	KY613	Colletotrichum nymphaeae	Fragaria × ananassa	2016	USA	Kentucky	CaSC	I	PRJNA625663	SAMN14604529	GCA_014705085.1	Short-read (Illumina)	50	50.5439	741	52.21	138789	334.48	99.1	98	13527	1404	621	8.54133	NA	NA	Eaton et al., 2021
S67	Cnym57	KY745	Colletotrichum nymphaeae	Fragaria × ananassa	2017	USA	Kentucky	CaSC	I	PRJNA625663	SAMN14604532	GCA_014705125.1	Short-read (Illumina)	50	50.4591	1231	52.23	84913	329.63	98.8	97.2	13507	1409	622	8.52131	NA	NA	Eaton et al., 2021
S68	Corc01	IMI309357, RB209	Colletotrichum orchidophilum	Phalaenopsis	1986	United Kingdom	NA	Out	NA	PRJNA342923	SAMN05771038	GCF_001831195.1	Short-read (Illumina)	200	48.5565	321	51.07	284473	8.84	99.2	98.9	12242	1049	458	11.5568	NA	NA	Baroncelli et al. 2024
S69	Cpar01	IMI384185, RB218	Colletotrichum paranense	Caryocar brasiliense	2000	Brazil	NA	CaSC	NA	PRJNA350896	SAMN05949356	GCF_030867605.1	Short-read (Illumina)	200	49.1704	35	52.23	3374443	0	99.5	99.2	13348	1417	622	8.1224	NA	NA	Baroncelli et al. 2022
S70	Cpho01	CBS102054	Colletotrichum phormii	Phormium	1999	New Zealand	NA	CaSC	NA	PRJNA333354	SAMN05442991	GCF_030913505.1	Long-read (PacBio)	97	51.6662	71	52.74	1798794	0	99.2	98.4	12864	1186	553	14.5938	NA	NA	Baroncelli et al. 2022
S71	Csco01	TJNH1	Colletotrichum scovillei	Capsicum annuum	2017	China	Tianjin City	CaSC	NA	PRJNA605574	SAMN14073982	GCF_011075155.1	Long-read (ONT)	365	52.0322	16	51.76	4871440	0	99.3	99	13662	1447	632	10.3653	NA	NA	Huo et al., 2021
S72	Csco02	KC05	Colletotrichum scovillei	Capsicum annuum	2015	South Korea	Seoul	CaSC	NA	PRJNA314171	SAMN04530072	GCA_001593745.2	Long-read (PacBio) + Short-read (Illumina)	20	52.1368	28	51.75	4416304	14.84	99.2	98.8	13576	1424	630	10.9012	NA	NA	Han et al., 2016
S73	Csco03	IMI360086	Colletotrichum scovillei	Fragaria × ananassa	1993	Japan	NA	CaSC	NA	PRJNA1376502	SAMN53736490	JBSVMF000000000.1	Short-read (Illumina)	113.799	52.7246	475	50.66	257844	10.97	99.3	99	13759	1423	628	11.5012	1.81008	3.58	This study
S74	Csia01	Cg363	Colletotrichum siamense	Fragaria × ananassa	2007	Japan	Chiba	CgSC	NA	PRJNA476648	SAMN09531620	GCF_013390195.1	Long-read (PacBio)	166	62.9364	22	50.9	5441060	0	99.2	99.1	16087	1701	759	11.7648	NA	NA	Liu et al., 2023
S75	Csim01	CBS122122, RB179	Colletotrichum simmondsii	Carica papaya	1987	Australia	NA	CaSC	NA	PRJNA239224	SAMN02650484	GCA_001563135.1	Short-read (Illumina)	39	50.1705	626	51.96	293884	134.5	99.3	98	13450	1419	630	9.04024	NA	NA	Baroncelli et al. 2022
S76	Csim02	IMI345034	Colletotrichum simmondsii	Fragaria × ananassa	1991	Australia	NA	CaSC	NA	PRJNA1376502	SAMN53736474	JBSVLP000000000.1	Short-read (Illumina)	137.811	50.7943	103	51.58	904317	8.32	99.4	99.1	13484	1439	632	9.91593	1.76032	2.69	This study
S77	Csim03	IMI346326, CSL 1046	Colletotrichum simmondsii	Fragaria	1967	Australia	NA	CaSC	NA	PRJNA1376502	SAMN53736480	JBSVLV000000000.1	Short-read (Illumina)	55.0163	50.863	82	51.52	1324017	4.3	99.4	99.2	13495	1429	634	10.0947	NA	NA	This study
S78	Cthe01	CF75, gCF75	Colletotrichum theobromicola	Fragaria × ananassa	1981	USA	Mississippi	CgSC	NA	PRJNA625663	SAMN14604534	GCA_014705045.1	Short-read (Illumina)	50	55.8127	1050	52.7	123512	160.49	98.9	97.9	14882	1642	762	7.99208	NA	NA	Eaton et al., 2021
S79	Cthe02	IMI324985	Colletotrichum theobromicola	Fragaria	1988	USA	NA	CgSC	NA	PRJNA1376502	SAMN53736465	JBSVLG000000000.1	Short-read (Illumina)	124.694	56.1374	236	52.57	544046	9.56	99.2	98.8	15009	1644	764	8.17667	NA	NA	This study
S80	Cthe03	IMI348182	Colletotrichum theobromicola	Fragaria × ananassa	1991	USA	Florida	CgSC	NA	PRJNA1376502	SAMN53736482	JBSVLX000000000.1	Short-read (Illumina)	53.3891	56.1913	270	52.55	473936	8.12	99.1	98.6	15027	1634	752	8.1342	NA	NA	This study
S81	Cthe04	IMI391663	Colletotrichum theobromicola	Fragaria × ananassa	2000	Palestine	NA	CgSC	NA	PRJNA1376502	SAMN53736494	JBSVMJ000000000.1	Short-read (Illumina)	118.595	59.0243	261	51.49	585870	13.65	99.2	98.7	15139	1642	754	9.24386	1.58032	3.50667	This study
S82	Cthe05	CBS 142.31	Colletotrichum theobromicola	Fragaria × ananassa	1931	USA	NA	CgSC	NA	PRJCA033952	SAMC4472982	GWHFIPI00000000.1	Long-read (PacBio)	288	56.2654	25	52.58	4268345	0	99.3	98.8	14961	1636	755	8.32372	NA	NA	Ma et al., 2025
Within Assembly column, * indicates SRAs as assemblies were not available for these strains.
Abbreviations: TE = transposable element, dpi = days post inoculation, CaSC = Colletotrichum acutatum species complex, CgSC = Colletotrichum gloeosporioides species complex, ONT = Oxford Nanopore Technologies, NA = not available.

## Sheet: TableS2
Table S2: Transcriptomic data used in this study
Sample name	ID	Tissue	Days	Replicate	SRA	BioSample	BioProject	Reference
Cnym_02179_Fana_FB_Fruits_5dpi_RepA	Fr_5dpi_A	Strawberry fruit	5	A	SRR27896329	SAMN39849378	PRJNA1074080	Ozbudak et al. (2025)
Cnym_02179_Fana_FB_Fruits_5dpi_RepB	Fr_5dpi_B	Strawberry fruit	5	B	SRR27896328	SAMN39849379	PRJNA1074080	Ozbudak et al. (2025)
Cnym_02179_Fana_FB_UnwoundedLeaves_5dpi_RepA	UL_5dpi_A	Strawberry leaves	5	A	SRR27896343	SAMN39849388	PRJNA1074080	Ozbudak et al. (2025)
Cnym_02179_Fana_FB_UnwoundedLeaves_5dpi_RepB	UL_5dpi_B	Strawberry leaves	5	B	SRR27896342	SAMN39849389	PRJNA1074080	Ozbudak et al. (2025)
Cnym_02179_mycelia_RepA	Myc_A	PDA	7	A	SRR27896334	SAMN39849396	PRJNA1074080	Ozbudak et al. (2025)
Cnym_02179_mycelia_RepB	Myc_B	PDA	7	B	SRR27896333	SAMN39849397	PRJNA1074080	Ozbudak et al. (2025)

## Sheet: TableS3
Table S3: Lineage and population diversity statistics
Pop	N	MLG	eMLG	SE	H	G	lambda	Ia	rbarD	pi_nuc
I	3	3	3	0	1.09861	3	0.666667	2936.53	0.973973	0.0478945
IIIB	22	22	10	0	3.09104	22	0.954546	3.51449	0.0349807	0.00036262
IIIA	5	5	5	0	1.60944	5	0.8	3041.62	0.993359	0.0291553
III	3	3	3	0	1.09861	3	0.666667	710.442	0.0461506	0.242043
II	3	3	3	0	1.09861	3	0.666667	42.4922	0.00432535	0.155528
Total	36	36	10	0	3.58352	36	0.972222	16324.3	0.390862	0.223442
Avg_within	NA	NA	NA	NA	1.59926	7.2	0.750909	1346.92	0.410558	0.0949966
Pop: Lineage or population
N: Number of isolates per lineage
MLG: multi locus genotypes
eMLG: expected MLGs
SE: Standard error of the eMLG estimate
H: Shannon–Wiener diversity index
G: Stoddart & Taylor’s index of genotypic diversity
lambda: Simpson’s index (λ) of genotypic diversity
Ia: Index of association
rbarD: Standardized index of association
pi_nuc: Pi-nucleotide diversity

## Sheet: TableS4
Table S4: Colletotrichum Starships identified in this study
Starship ID	Family	Navis ID	Haplotype ID	Length (bp)	YR count	Captain ID	Source species	Source strain ID	Source contig ID	Start	End	Strand
Cabs03_12	Galactica	navis0010-hap0007	Ga1H1	89935		Cabs03_001569-T1	Colletotrichum abscissum	Cabs03	Cabs03_1	5758304	5848238	-
Cabs03_13	Galactica	navis0010-hap0008	Ga1H2	102530		Cabs03_006057-T1	Colletotrichum abscissum	Cabs03	Cabs03_4	3024737	3127266	-
Cabs03_14	Prometheus	navis0001-hap0009	Pr1H1	105758		Cabs03_009852-T1	Colletotrichum abscissum	Cabs03	Cabs03_7	2786827	2892584	+
Cabs03_15	Prometheus	navis0001-hap0010	Pr1H2	72199		Cabs03_012345-T1	Colletotrichum abscissum	Cabs03	Cabs03_10	991877	1064075	-
Cacu02_20	Arwing	navis0013-hap0012	Ar1H1	91012		Cacu02_002177-T1	Colletotrichum acutatum	Cacu02	Cacu02_2	1343236	1434247	-
Cfru01_30	Prometheus	navis0001-hap0013	Pr1H3	74414		Cfru01_010626-T1	Colletotrichum fructicola	Cfru01	Cfru01_6	2680989	2755402	+
Cfru02_39	Prometheus	navis0027-hap0015	Pr3H1	64048		Cfru02_002421-T1	Colletotrichum fructicola	Cfru02	Cfru02_2	998911	1062958	+
Cfru02_40	Prometheus	navis0001-hap0016	Pr1H4	176598		Cfru02_008471-T1	Colletotrichum fructicola	Cfru02	Cfru02_5	1319279	1495876	+
Cfru05_45	Prometheus	navis0001-hap0017	Pr1H5	178034		Cfru05_000230-T1	Colletotrichum fructicola	Cfru05	Cfru05_1	644855	822888	-
Cfru05_49	Galactica	navis0029-hap0018	Ga2H1	60489		Cfru05_tyr50	Colletotrichum fructicola	Cfru05	Cfru05_9	1124469	1184957	-
Cglo01_55	Clade3	navis0039-hap0021	Cl1H1	19438		Cglo01_004096-T1	Colletotrichum gloeosporioides	Cglo01	Cglo01_3	884984	904421	+
Cglo01_57	Clade3	navis0009-hap0022	Cl2H1	19058		Cglo01_tyr58	Colletotrichum gloeosporioides	Cglo01	Cglo01_9	251466	270523	-
Cgod01_63	Prometheus	navis0001-hap0025	Pr1H6	73231		Cgod01_010839-T1	Colletotrichum godetiae	Cgod01	Cgod01_55	47134	120364	+
Chor01_77	Prometheus	navis0005-hap0029	Pr2H1	95999		Chor01_005543-T1	Colletotrichum horri	Chor01	Chor01_4	2520838	2616836	-
Ckah01_84	Prometheus	navis0001-hap0031	Pr1H7	57753		Ckah01_003046-T1	Colletotrichum kahawae	Ckah01	Ckah01_2	2705057	2762809	-
Clup01_109	Phoenix	navis0018-hap0038	Ph3H1	221772		Clup01_tyr108	Colletotrichum lupini	Clup01	Clup01_13	583240	805011	-
Clup01_110	Phoenix	navis0011-hap0004	Ph2H1	307948		Clup01_tyr109	Colletotrichum lupini	Clup01	Clup01_18	507190	815137	+
Clup02_113	Phoenix	navis0011-hap0004	Ph2H1	406839		Clup02_tyr115	Colletotrichum lupini	Clup02	Clup02_1	6115704	6522542	-
Clup02_117	Phoenix	navis0018-hap0039	Ph3H1	211775		Clup02_tyr119	Colletotrichum lupini	Clup02	Clup02_9	3682160	3893934	+
Clup02_118	Phoenix	navis0011-hap0040	Ph2H2	78715		Clup02_tyr121	Colletotrichum lupini	Clup02	Clup02_10	3988902	4067616	+
Cnym02_127	Phoenix	navis0002-hap0001	Ph1H1	48879		Cnym02_tyr129	Colletotrichum nymphaeae	Cnym02	Cnym02_1	5402728	5451606	+
Cnym14_132	Phoenix	navis0002-hap0001	Ph1H1	91554		Cnym14_tyr134	Colletotrichum nymphaeae	Cnym14	Cnym14_1	5453712	5545265	+
Cnym26_134	Phoenix	navis0002-hap0001	Ph1H1	48550		Cnym26_tyr136	Colletotrichum nymphaeae	Cnym26	Cnym26_1	1498941	1547490	-
Cnym26_136	Prometheus	navis0001-hap0043	Pr1H8	67757		Cnym26_010720-T1	Colletotrichum nymphaeae	Cnym26	Cnym26_9	376596	444352	+
Cnym31_141	Phoenix	navis0002-hap0045	Ph1H2	23081		Cnym31_002039-T1	Colletotrichum nymphaeae	Cnym31	Cnym31_1	7220796	7243876	+
Cnym43_144	Galactica	navis0010-hap0047	Ga1H3	37287		Cnym43_004113-T1	Colletotrichum nymphaeae	Cnym43	Cnym43_8	898830	936116	+
Csco01_156	Enterprise	navis0026-hap0006	En1H1	92901		Csco01_006323-T1	Colletotrichum scovillei	Csco01	Csco01_5	1135062	1227962	-
Csco02_158	Enterprise	navis0026-hap0006	En1H1	92865		Csco02_003163-T1	Colletotrichum scovillei	Csco02	Csco02_2	5494939	5587803	+
Generated with Starfish (Gluck-Thaler & Vogan, 2024)

## Sheet: TableS5
Table S5: Functional information of predicted species/lineage specific effectors and accessory region related genes
Isolate	Chromosome / contig	OG_ALL	OG_All_Eff	Gene	Protein	BLAST	Uniprot	Interproscan	Lineage	Notes
Cnym02	8	OG0013868	OG0000702	Cnym02_010795	MVKLNPLAAVLAAASLSSLASAQTYQRLGTCPDLGCVLPPDQSDFLPGQTFDLRVEVHAPINGSEAFNNGVPDEAFKATI AKEGGAAKSLTEFFGLEEPKLEKWSFGWYEDLFAEDAKQKSVVNVASKIWRRLALYEPGNYVVTLTYYDGKKTTANWVVR PLATEKKAKNVIFFIATE	Hypothetical	alkaline phosphatase	Secreted	Lin_IIIB	Fig. 5g
Cnym02	4	OG0008488	OG0000602	Cnym02_006206	MRSTSILQLFATSAYVAIAAADSCCWGDNWADTNWLWLKWDEPAGVVRCGLSGTFPAGTKCTIENSKDAKGNLQALTNVT FGGNSAPFKFRIGINPNSCNPLPNDQVVTGWEGWGANLFEGHDLTTQRLDACTQDNSA	Uncharacterized	Uncharacterized protein	NA	LinIIIB_CsCG	Fig. 5g
Cnym02	14	OG0013124	OG0000603	Cnym02_013984	MNSKSLFILLVAASMACANPVDLCKKAADGTVDKRCGSGPILDHCNCKMWVPGKTAADPRQYMSGDFHYGTGVTQGTMKV TGGAGQGSTCSVTWDRGDNGRCGYWNQINGPTGSGCQQFQNVWFSCDEVYK	Uncharacterized	Secreted protein	Secreted	LinIIIB_CsCG	Fig. 5g
Cnym02	14	OG0013125	OG0000604	Cnym02_013985	MNKFFLPVLRMLFMALFWQLAAAQATCAEAPVEITPLFSSWTSLIRQPNGVYHGTLQVGAAAGQPPRAECTYSQPSQAKK GVILFVSRANFRQIMCVAEDKTDYTTAKCFWLNAGDTCKTNILLRGYFFIVSEPWKCANYDDADCLGWAQTLKPQCNDKC DLDRTGSLVRLKHCP	Hypothetical	Hypersensitive response-inducing protein	Secreted	LinIIIB_CsCG	Fig. 5g
Cnym01	1	OG0018989	OG0001173	Cnym01_001102	MISSTLRNVVVGLWLGFAVKCGAISLTVSQEPGNETSTTMWGIMFEDINYSGDGGIHGQLIRNNGFQGDNPGLAAYSAIS GAILEVDSSVPLSDALPNSLKVSVESGASGQVGFSNEGYWGIPVDGSPHSHNIFIRGNY	non-reducing end alpha-L-arabinofuranosidase	non-reducing end alpha-L-arabinofuranosidase	alpha-L-arabinofuranosidase activity	Lin_I	Fig. 5g
Cnym02	3	OG0010850	OG0000655	Cnym02_005406	MRYLASLALLCHLALGAPSTPAEHSARAAAVFEVDRFFAGSLPPSTRNFVIFSVQPTPGADFANCTINTDTGPKVPTVDK VVCTDINSITWSLEPTGTGMHFSVWWAFTSHASLVGGIHLDESYFKDTTLADGSKSQSYVGPHKFTLETTMVMNNPGGKR EMEESVE	AA1-like domain-containing protein	AA1-like domain-containing protein	NA	Lin_IIIAB	Fig. 5g
Cnym02	6	OG0011867	OG0000690	Cnym02_008992	MLSLTSTLALCAAMIGATMAVTSISDTQMTTLLNEGGVGLAMAAQPMWFFGQAMNRPPCIPTHAVVNGQQTPGAELCEWP DAGCNCQKPGVGIGNPALDFPVYYSYSKCNDNEVRVVYNLFYEKDGFTPSGVFGHKYDWERVIVIWTKDSASNWQPSQLL LSQHSGYNRKNWGDIQNTFDTVDATLPRGGDNGRKNLDHPKVYVAWSKHAIYHDRNTGLVALSCEQLVYPRRRLDCNWKA DGWDELGIGHESSGQCS	zinc-binding dehydrogenase	Necrosis inducing protein	Necrosis inducing protein	Lin_IIIB	Fig. 5g
Cnym02	6	OG0013471	OG0000662	Cnym02_009223	MLFPLIVILSASLVAATRAHTLSIKPHALYGSSVGVLGCKINHNRVAYWPSEVDCDAICVKVSHGVRSLHLLKVDDSRGS YDISYDAWNYLVTGKSALEAPATGGGVEMDYEFVEAEECVHLLSHGKLPLSASNSMTYLGKCLSQPTSWVAQNYELYNIP QGNDCQYGYDETCIVDLVLGLNPVCPHILGFPAVLEGHTVVNIPYPVGQ	Hypothetical	Cerato-platanin	Cerato-platanin	Lin_IIIB	Fig. 5g
Cnym02	6	OG0013423	OG0000648	Cnym02_008321	MHSKVFIISLLAAVASATITCSGDNAPSGPKTCVYDSQKNACAKSCSSDCNGSMSFVCLQTKDGQGNNFDCWCYPRV	Hypothetical	Secreted protein	Uncharacterized	Lin_IIIAB	Fig. 5g
Cnym02	4	OG0013420	OG0000643	Cnym02_005836	MHYFKFLTLFAAMAAAAPTPVTGGIDEVVVKRDRHPEGVSGKISARQCLAETDSLEPDTCYNWIKRDEASVA	Hypothetical	Serine hydroxymethyltransferase	Uncharacterized	Lin_IIIAB	Fig. 5g
Cnym02	2	OG0013200	OG0000635	Cnym02_002073	MRALSFSHLLVLAPWAAFSSCAVLVRNAGEIDDTFRGVSQLMTSHLEKRSVLVEDGLEYDGAEVNDGVVPASVVHQIQKD SVTEDLASRNDDDDEFAPTETNLYALCMELCRQDYSQGGFVHWDLIRGLPVRFEPDTQIRFE	Hypothetical	Uncharacterized	Prokaryotic membrane lipoprotein lipid attachment site profile	Lin_III	Fig. 5g
Cnym02	14	OG0013869	NA	Cnym02_013972	MASRANSVLKIISQEARVPIEELRQNAELEFTDLGVDRLLSESILNQVLKATGLKLPSNLFETCPTVGSLTEFLRNIDLH PSSGPEKPLEPANAISGLREYSKELLGESPLSIRLHGCSNSPKKTVFLLPDGSGSAMSYARIPSLGPDVCVYGLNSPFLF HPGSFLPIPDIAPIWAAEIRLLQPKGPYILGGWSAGGYYCFEVAKYLLQNQREDDGRPVKVEKLILIDSPSRNVFEALPM AVVTTLSNQGLMGNWGTNEAPKWLLDHFEATIARVEEYQPSPMTVPVRGQTLPKVFVIWATDGVYGPAGAAGSGLDTTVK VTQFMLENRLDMGPNGWDKLFPKGTEMAIATSPGTHFTLIFPPHIVIVGAGPAGLLLTLLLSTEGIEVNVLEAAA…	FAD binding domain-containing protein	FAD-binding domain-containing protein	PheA/TfdB FAD monooxygenase	Lin_IIIB	Accs_contig
Cnym02	14	OG0013870	NA	Cnym02_013973	MASVASSLLAKGLGIAIIFCALRYLRLRLNARRVAFKNNCQPCPAYPQKDPIFGIDTHIETIQGFRNNHYLDLLMKRHNK LGRTFSFNLFGSTTVSTCEPDLLKCALSSHFKDFSNGDLRAKSVAPLLGRGIVAADGEEWHHQRALIRPSFARAQATDLN IFERHATQLICAIERKGYTVEIQALVQQMILDANTEYLFGESTGLLTERASTSAKLLNEALDYALEGVIYRLRLGKLMPL HRDPKFWKACKTVHSFADQYVAQALKLRDSGVKINELSCEEVRQSKRYILLDEMAKDTSDPILLRDEIVTIVMAARDTTS ATVSFALYLLARRPDIWAKLRANVLEHYAAPLTYEALEDMKYLKWVVAETLRLFPPIATNGRMAVRDTVLPVGGG…	N-alkane-inducible cytochrome P450	Cytochrome P450 alkane hydroxylase	Cytochrome P450 monooxygenase	Lin_IIIB	Accs_contig
Cnym02	14	OG0013871	NA	Cnym02_013974	MSVSVLLILGATTALLLTRLPGDGVPSVSADAIELFLFITLVCRFIYRAAIFPQFISPLRHYPTAPIGIPFIGHGFAQFS HPRGAAFLELMKTIPNSGVIRYFSFFNTEYLLLTNSEALSEVLVRRPYDFEKSPAARNLIRRFTGSKLLTAEGEEHKQVR KSMRPAFHFRRIKDLYPVFWAKATEMTDDINDCAQLGGNGLITGNITTWVEKAMLNTIGRSVFGVDVNDEESRSKLLKLF ATGGSTGWDLQLVFMVSAFLPRWVLKLIPGGINNRIDEAHAGAQIACEALLNERKRIPRTGDHKDILGQFIESRSFTDEE LKDQIPSLLAAGWELPPRIMVSSTDKCYCRFEPTSAAFAWVVWYLIQYPDWQTKLRDEIKAHVPYQFLTDNAAEF…	cytochrome P450	Cytochrome P450	Cytochrome P450 monooxygenase	Lin_IIIB	Accs_contig
Cnym02	14	OG0013872	NA	Cnym02_013975	MSEPRDNTILVSKHGIYRSLPVYPSTHKDYVALVVGANGLTGTHMAKVLGASPRRWQKVYCLSRSLPSADFPSNIDFVQS DLLAGTEELGCTLKALNVNIDYVFFFAYTQPPPSNGGRLWSNVDEMVSSNSTLLANLLHALDYADIKPRRFLLQTGGKNY GVHLGPTKTPQEEWFPRCDLEPNFYYYQEDFLWEWSRKHATEWTISMPSFIIGAVPHCQMTLALPLGIYAAVSAYLGEPL VFLGDISAWTAVQRNTSAMLNAYFAEWLALEETAANEKFNSTDGTIWTWEMMFPRIADWYGIKVEGPGSDDSSDYITVPA RDRLPPRGYKSKARPRFRSMTTSWAKQPKVQTAWKMMVEEHGLKDSCMDNIESTFAILDGAMIFPNSGVMSTDKA…	Hypothetical	PRISE-like Rossmann-fold domain-containing protein	NADP binding	Lin_IIIB	Accs_contig
Cnym02	14	OG0013873	NA	Cnym02_013976	MSTASSQTITVPPENAVGGEKATDYWSHYFTSVLTRLFSSVGGYTPSEQQAQIDFMRKHVAPVIGPVPAEPYGLFNMPYI PAPLEASVNLTTNGQPKARIWMNLGKPLDQSRFEPQAAERDSENLLSIARASRADTRWLECLTKAMILTSAQLEAVRARG GPAWPYSLFCFDFTGMDRTMRAYFPAVPRGGRSRTEVGLDAVKSLEPFAPNLQAGLNLVQSYLNGNRYKAAIHLLGVDCL DPEQARVKIYLDVNSNSWNAARDVMTLGGRLTDAISLKAVDVLQSVYHLMRDEPEGGDEDWSKPNAIADGSFPGQQFSVE ITAKSSIPEMKIYVPLVQYAGSPQRAEENMYHILRKLGHQWASNGKLKETMMAVGESETVRGLGVITFSYSEKKG…	aromatic prenyltransferase	Aromatic prenyltransferase	Aromatic prenyltransferase (IPR033964)	Lin_IIIB	Accs_contig
Cnym02	14	OG0013874	NA	Cnym02_013977	MAPRTMKRLYPITSQDRNGLSRTKKALALYLKSQPVTSLSEVQQINLLQDVAFTLSKKRSLFQWKTYAAASSSSVQDFAR VLEEKDASVAETLSSSAPRLGFVFTGQGAQWPAMGMELFETYDVFRDSIQSADAYLRDELGCQWSAIQELGETVKAKSKI SIAEYSQPLCTILQLALVDLLRDWNIVPHSVTGHSSGEIAAAYCIGALSRESAWKVAYFRGTLATALRRTAPDMKGCMMA LGLGPDAALDMIARAKVEGLVNVACVNSPSSVTISGDAAGIDKVLIAAEEQGAFARKLQVDTAYHSFHMQMVAHDYVQSI YDLEVEPTAAESNICMHTSITGTAVDDPEDLGPAHWVRNLISPVLFASAIQNLVRPLETKSNVRPRENAVQILVE…	fatty acid synthase S-acetyltransferase	Polyketide synthase/ Carrier domain-containing protein	Polyketide and Nonribosomal Peptide Biosynthesis Enzymes (IPR050091)	Lin_IIIB	Accs_contig
Cnym02	14	OG0013875	NA	Cnym02_013978	MSSSSQPSASTTMRAIGIPDGKYGPIENLESREVPRLGTPPGRWIKITVKAVSVNPLDIKIRQGTYDDTPNYYQVVRSIN PYLNNFHAMGGDISGIVTELGPDASLFKVGDEIYGVGSAVRWGTYAEEAIIDETKAAIKPKSLDWTLAAAMPLTYNTAYE SIIERLGVKTGEKAGLLIINGGGGVGAVAIQIARHILKLPVVVATCSRPETAEFAKAMGATHVVNHREDIVPQIAALDLP RDVPLRYAYITSRTEQYFQPVSEVLAPFGKVCSVVQAHFDMYDSKFMSKSLTFSWCWLGTEPFYRHYTSMASTAGWSYPE MHHEWLTELAKLIDEGVIKPHLTRRAKLTLEGIKEAHRLIESGTAVGKIALGVEDEGRGEAFY	quinone oxidoreductase / Zinc-type alcohol dehydrogenase-like protein	Quinone oxidoreductase	Zinc-Containing ADH Family: Quinone Oxidoreductase/CCCR (IPR051603)	Lin_IIIB	Accs_contig
Cnym02	14	OG0013876	NA	Cnym02_013979	MAAQPYHVLFFGDHMSDKVLTIKNVVRLSKHYPALRRFLDEASDTLQLEFSRLSRLEHGWDKKFDSLIELAEANASANEV PGGQNGILTCALCCIGRLGELVIQADCDPSILGLASPSQPPVEVVGLCMGQLPAAVAVAARDTSQIFTLSREILRITIRM AYSIWQRMRIIDASPGSWSQTFLNVPQENITRILDQFHDQCRVPAVRRIAVGVTSGNFVTVFGPPTTLAKLQTWSGAEEL RDARQAQIEAGGCVHTPYLPRLDVAEILSECSKEVLEWPLDTKNKSRMASTDSFTYYGHSTMGEFLSKIIEDIAHTVLRL DGTLESCAFRLKANSSTQSVKLFVMGQNVHVPALAAALNTNLIRHNVVTSDSFYSSIPPAIADRDQGGTVQSNRG…	RADS2 nonreducing polyketide synthase	Polyketide synthase	Polyketide and Nonribosomal Peptide Biosynthesis Enzymes (IPR050091)	Lin_IIIB	Accs_contig
Cnym02	14	OG0013877	NA	Cnym02_013980	MVDFGAETTAATVVSHFADQTRGKTFLINGVSPRAIGAEIAVSLAEASPLMLILICNSTDDASGLRPVLEEITRRDASIV VTILTTNPASLSSVRSLGQDILIDPSVSQIDVVINIPTEMPRPYNITEDGIEYLLHTNYLSQFLLTTTILPKVLLAERSR VINISSSANKIAGMRWHDLSFEEPGSYDPWTAYGQTKTAAILFTVALNAKIVSVQRPSFRSYAVHPGGVKTKLQETLSED SLRKAFEGTKKRFGEETANEFFRWKTLSVASSTPLRAALDPFLVNQNGIWLEDCNILEESVHLDARATDLQSAQRLWDMS EELSKEKP	short-chain dehydrogenase	Retinol dehydrogenase 12	Short-chain dehydrogenase/reductase SDR (IPR002347)	Lin_IIIB	Accs_contig
Cnym02	14	OG0013743	NA	Cnym02_013981	MREQPAGAPSAAFFCPVPFLVDKTYLEALRRRIIGSPFLKPLADAIRETPAIWELLANDKRAQHVASGDRGAEFARAFTK WITEGETGVIASQPSTIVSFPLLLLTGLCQWCSYLDLSGQTQADVLAALGAGGIQGYCGGMLSTIAVASSAREEELGQRA GNFYRTAFLMGVFMSEGETGPPENAPDMLIVRLKHQGQDKELIEQFPGIYASATTNPVTICFAGRKSELAPLKEYVAANH MFSIQTYPTGTGHDPRNAQFLDGMLAIVAENESFHLPGAEALLVPVQSNWDGELLLKETPTELAKNVLGNILCGRCEWYT VVERVAKSIDHSSKESSHSLLLLGGYDCVPVEPFNHASLKIAKIDIALTMREIAQRSAELASYAEDAVAIVGSAC…	polyketide synthase	Polyketide synthase	Acyl transferase domain in polyketide synthase (PKS) enzymes.	Lin_IIIB	Accs_contig
Cnym02	14	OG0000131	NA	Cnym02_013982	MFHSFGSRRSPQGSAVNSLTTSRKVNRSCQEGTRRKVKCDGGHPCATCQYYKVADSCEYRQRSRRHAVSKSTLEKTSEQL RAQSSVLQKLFPDVDVNHLVGKSREELLALLPREDLFALRSLAPPADPSPISVSAADEEEDDDGHDDSAQSSGNGEVFND RRWNEPAQQPAALGSSDDINAVSVATDQHRRSYLGVTSMSAALKAVFSLCPAAKEHTAQRARAWNDVRYQSQLLPQQSFV SPGAGMNPLREQRCIDLYFDHIHPVTPMVNEDDFRRNLASGTRLDGSWLALLNMVYTLGSIASGSDSLHVQYYKQARAHL DLDSLGSGNIESMQALCLLGGYYLHYRNSPNMAYAVLGAAHRVAIALGLHREPACSRSENVTKHVNHITRAETRR…	fungal-specific transcription factor domain-containing protein	Fungal specific transcription factor domain-containing protein	Zn(2)Cys(6) fungal-type DNA-binding domain	Lin_IIIB	Accs_contig
Cnym02	14	OG0013433	NA	Cnym02_013983	MILILSIAIDAHLRIFAREEQQQQQQHSPYPPPPPSLSALTAVSSHATNLGLIPMPIAAAINSPESNIYLPSWCASLTKA LELFTEMRSWMRGSDRTPDIVGALYEAVTVDLEGFGAGFAIRTLSSDNSIDMFMWCDEQLAKMDWSAFLGGGGDGGQRSL PRLIFLSKPDGGPHVGLFVFFFLNALVYVVDHVEERLALAASIGAVPIDFAAEDPNAQILARESHGGMRTVDCVGMEALN SSLEMDESVVAKQMIDETRFGGDMGQLGAYSSQDDSAGAPYGSDISLTIPFSVSAFFAKVLSFRTEAVDPKQFAPQLIDL INSGAAHPSLVLSAVIGIEDAPEYYERFNGKKETKVAIHFLK	alcohol dehydrogenase	Alcohol dehydrogenase GroES-like domain-containing protein	NAD(P)-binding domain superfamily / zinc type	Lin_IIIB	Accs_contig
Cnym02	14	OG0013944	NA	Cnym02_013986	MEAPTDPAAPAQSDEVNTPNPPYLAPVATIEELQAHLQAHARDHSFAVTGTTDIGSLYNCAFGLISTERREGYDFLIESV ESIRAEINAERPKVAITDFEDAVRSAIMEVWPNTQLQLCIFHINQTVSLNVKRKWKGPGGPIDELDVNRDKEAAEGEAIQ NLNDRARANETLSLGKQPQEIPHTPTGFCQLWAYVMYAKSEEDFDAAWDRLLEKTNGPTETAHKDLKSYVINGNSDLYAV AQAIEEMLRNKSRTYTERVAAMESRTRYEYLRRDWLGTVSKEHQRALPSLPTDQIPRPPDLSPCSGSFTNQDRLPCSHKL LDLMKRNEPLTKMYIHPRWWLRQPLNLRDALLNIKDPAIITTLRGRPKNKNIACLPRHHDDSPLLGGTQLLSSSS…	Hypothetical	MULE transposase domain-containing protein	MULE transposase domain	Lin_IIIB	Accs_contig
Cnym01	14	OG0013025	NA	Cnym01_013687	MRPGELLQRGETPLPLRGRDHNTTTAQADEPIAGFRDDTDKPSENRPTDAIRTNDIQAEPDNSSPMHPWGSLSCSNLWSE AYKSIEADPDQSELLARFEAYIATIPYQASPHGSVEAATRLEKVQEHAKKGLDKLSNARVSFTIAGKTIVVREVVRKVIK TVTTFKDVISAAISGEPHAALAWAGVMVILPFLENTLQQDEDAANGLENIVFLLLRYRQLQDEVLVPEFQDPSQSESARQ LLIDIRSKVIDIYVQVYLYEIRLIIQCTKSKARRIVRNAVGADSWKKMWEGIESVSRAVDDGVQSRLNVRTVEIWQKINV SMKQTWDIKDLQQATLASVQYGNQMSLLAQLPCAGNAMFDSAVMGAEESCLRGTQLSVLNDIQDWLEDPVGEAIF…	vegetative incompatibility protein HET-E-1	Vegetative incompatibility protein HET-E-1	P-loop containing nucleoside triphosphate hydrolase	Lin_I	Accs_Chr
Cnym01	14	NA	NA	Cnym01_013688	MAAATYNDFEYDSTLVSLTEAAVRSARLNSDKYWETYYLDYVIGHMWVGYPDPLKGVLTQMLPNVSLATGDTFKDFIESS GSVDTALASDMFLV	Hypothetical	NA	NA	Lin_I	Accs_Chr
Cnym01	14	OG0013816	NA	Cnym01_013689	MVQTGSTHQKPSPHNVEPARDEGMKTGGAHQTPKSRDTQREPGTGPESSRATTVADMLKETTKGAESLQGDSLNGEGSNG VQRGSAESSVHPKSQQVSLDTLLAGLHCLDDGKLLNDAVVNILIGTLACDSVAVVDSLQLTSPFKPSPGLQTRLLALRET NLLVMPCFHRQSKHWRLFIHLRGSESIAELDSLNLPNQQGVNTVLPMVAQIRGPSGPTRVEKIRCAQQGNNIDCGVFTVA FAMKIASATTFPPPGLEDQIDVPFLRQDYKKMLLASTLASPPAALFAFHPLQRAQPGPHNGLLGSDSNVINFQRQLWDKC RHLRALRDLDDNRIASSQLQSELIEASVICCIAGIVDMHRWHATTIDEAIRVATARRTRSFVTRMRSQMAGLLTN…	Ulp1 protease family protein	NA	Ulp1 protease family, C-terminal catalytic domain	Lin_I	Accs_Chr
Cnym01	14	OG0013816	NA	Cnym01_013690	MLSPTAAKYLEELNLFEATCESSDQQLLSLYERFKASYCGATATSPTSSIDFRIFALANTTPYLIEALCRLLHRSTIEQI PTADNVKNRLQSLAVGLDTQPHVLTEFLGREICLSRTAIGHTQDCLSVRPDLRLPDLLQLLYDEQAKVLNNRKGLRQVTD ITLLRRVRESRESYRLVVPVNPGVAKTKKLTTAQTRPPPGARHPSQDGCADDIVNGSMANLRQPPRKTLPAASETHKHTL VDSADTIVGSNQSVDDDESFSFAGSGRSSPDNSPEAGRRAGSWFEDQGLSEMSDLLPPDSFQNQHPPPAKRKQWAPLHEQ EFSESQRENWAVDSGDANRLQG	Hypothetical	NA	consensus disorder prediction	Lin_I	Accs_Chr
Cnym01	14	OG0015934	NA	Cnym01_013691	MAPSPQSTSDSTLLPSTLQTKLPLPENYSAAATPSQSNPHANDNRNAGIDRAVARLNRIAVLSKQSILDAWKQLLLAYSS KINRLTTLNARLEAEPFPRWLKRTIPQSSLSLVLASVYQNHWDVHVKSKRNEAAYRLKAVTHLHLDSHWDLYLFFGPAAV ASRACWLKLPPHIDAHRLFHRLISVRGLGSSYLDQFFSVPEFTAAKKLGPVDAATPSVIPAETSLHNMEKATTASSRLVT RSNRRNTTLPGSGGLTKSGSSNNLQGNPGSTDMPNHEFDDSAIGDIDNSETDSREGSGADLNPDMARPSVAAKSAHSTQN ALNRETSGQARPTASSHEGLENAGASAETLQCVLNDIKDEGRFRKIHDQIKVDATYATVARKDKTESESSIIQLR…	Hypothetical	NA	consensus disorder prediction	Lin_I	Accs_Chr
Cnym01	14	OG0018452	NA	Cnym01_013692	MYFGLAKTKELTTSLGGSEGDGGDNEEPWMNDWEAGLGKLRSWRNRTFANWIGCVIDDDGAVDKGQIDKAGISWVVKAAP VERGQPNTPSATAPLVHGINHDGSLPSGSDSASLEFEEEYRDDVEGSQRATNSSTTGSVPPPKDKIDRY	Hypothetical	NA	consensus disorder prediction	Lin_I	Accs_Chr
Cnym01	14	OG0017854	NA	Cnym01_013693	MPTLRRRREASRPVERAKIDETTYHVPGPITSLLEQLDTAPGSMVEALAVVNNTTEVAVAKETEALQISERDREPTRAAG HCP	Hypothetical	NA	NA	Lin_I	Accs_Chr
Cnym01	14	NA	NA	Cnym01_013694	MSYALEPITSHLEQFYTILNDTVDRHRSRPSQATSRGSQKHHQLKYSWNNLMHPPLLTLTL	NA	NA	consensus disorder prediction	Lin_I	Accs_Chr
Cnym01	14	OG0016587	NA	Cnym01_013695	MVVLKTMLQGHFDDESTMNNKQLPTYEGHVCISKNQTLRIKLPTLDMVSKSGLLRTIDPAIQVLYAKAGKSTTKGVVNKL TLSKHEFEDSVTLWNPVPIPRR	Hypothetical		NA	Lin_I	Accs_Chr
Cnym01	14	OG0019940	NA	Cnym01_013696	MVPANYVTIVGWPWSLVDIVLTPLVGKVRRACFIIPMSKLVFGLHGEPAELDRQRDWGRYLARLHVVGQEELVQISLHRV AVFNAGRELLAVGQEPGGLDQDTAGYRDHQGLAFPTTCTISMLGSQYIVDLSTILVWYMLDPKGISRAT	Hypothetical	NA	NA	Lin_I	Accs_Chr
Cnym01	14	OG0018112	NA	Cnym01_013697	MNTSSLYVMLLVILVFQVSHQSGFVHQHSTTIMERSTSDPADLGLLGLDYVCGLICPPDPSVLAAIFFRISYTETSCLTL SMPTDTETESIADTILYVTHFLRMSNEHILNPA	Hypothetical	NA	Signal peptide region	Lin_I	Accs_Chr
Cnym01	14	OG0015642	NA	Cnym01_013698	MLTVSAFGATGNSFGVTNSKMCAGIVTHTVRYYMRNMAKVVRRLGFNIICGDIDSILVHVEQETEHSCKDTANLIKQSVI KDTKGTIFAEVGRVSRRTTIISAKKKYRDVNWADTCETKGFRSRLQRECSSCRVISVIHGETWIGPKRRGVHTVGDVRAI LKTIQQGSVEMDWTISKTRVSG	Hypothetical	DNA polymerase alpha catalytic subunit	DNA-directed DNA polymerase, family B, multifunctional domain	Lin_I	Accs_Chr
Cnym01	14	NA	NA	Cnym01_013699	MAFPFLCRRGPLSSGGGAAGAFATPSSSEPDDAEFVLQMKYVKLLATASSFERGNLVRSFSWLDIANEPPPREAVQDARD AVLLGCLLGRNADKASASAIQVGGLSYRTTKTIPGTLLYVVENNMDPPESLG	NA	NA	NA	Lin_I	Accs_Chr
Cnym01	14	OG0016750	NA	Cnym01_013700	MDTPDSSQGNVVVDGDQRRHGQHYVRPSQVRDLQEGRQPILTLMLSMPSLVTVNNNVTLLSITIAPSTYVATLTLSFVFV YLYIVQISWKPTLLSNIIYFEGRECGEDQDSERKIALFALATSEVLIVNLWKTQVGLYNGANMGLLKTVFEVNMQLFLKD KQSSLRSPLFLAIRDHLGTTPLANLRNTLVQDLTKIWSSISKTKTGNS	Protein sey1	SEY1	GB1/RHD3-type guanine nucleotide-binding (G) domain	Lin_I	Accs_Chr
Cnym01	14	OG0016993	NA	Cnym01_013701	MTMAKTGRTREDKRRADTRDSKSSGNYIDEDSDNENDDENDDDDNDSDRSSDEFADATSETKATIKTLGADEKTPDQDQL NKIDLECIIRLATVVVFSANTNAKRSLPNKGGDPKMMETGVSFKKRGKSISSTVKRYQLTACQLTALYKHLVVAKKEHTH PKPNEVVRILEGKSSLCYASVAISLSMNGQVTDYDNDVEFSIQLCNAFYTKVVTYRSPP	Hypothetical	NA	consensus disorder prediction	Lin_I	Accs_Chr
Cnym01	14	OG0000615	NA	Cnym01_013702	MDTHEGHPQAAVWNLYQSSSTGVQSSIVTNPYGPGGNGLEEGVFAKDDRRAVPREDFADGGKFRSVVKILAAFSNGNGGT IWIMGSGWLKSPDTVVTAGNVVYDWVHRFQRAKEIKCFMGYAGHASVNDEQYGVQARLGERVVTTLEWVQSGPQIRTHDV AFIKLDRPFEGDLKMFPVQSPTPVSGDVRLGVVGYPGDKELPGSMGKDGERGALMYEEFARTKYNLLDSTQHMIEYRVST YGGQSGGRVLKIVEGKSLYVVIGTHCFGFGPGTSNSGTTIGGRYGVDYDNFIDLFDSPSFPNEAHHGIEILSAGEITKTA ASEAKLTRGTVKIEDSPKSNSPEEAQLDTVQNDHLPKRHDIVATERSDLLTCIPTDIWSGNSFFLVLFICFFVLP…	ATP synthase F1	NA	Glutamyl Endopeptidase	Lin_I	Accs_Chr
Cnym01	14	OG0012757	NA	Cnym01_013703	MTGERPVPQRLVVCVDGIWCDTDQSLLSASENQNTTNVYRLFASVYGGEITDDNGKRFLQQKRYFNGIRSHDLGLTMPSA MTGERPVPQRLVVCVDGIWCDTDQSLLSASENQNTTNVYRLFASVYGGEITDDNGKRFLQQKRYFNGIRSHDLGLTMPSA IASGISDNIREVYRDCCRLTGPEDEVWLFGFGRGGYVVQAVAGLLYHDIAKGKGEQALEMASVIQNFRHALALNELTLAE HVFNTPRFNMNQELQRNVAVQAWFVGSHKDIGGSSARDGLSLYPLQWMVNESKMLGLKFGSAGFAGDRASLMDPILLEIL EAEGKPWSCTTENGILFEMADIQMLHENERHNVRQGLAKPKGGVQKERIRAPFDNGGGLQSYSSGTTIHPSVYLL…	Hypothetical	Translocase of chloroplast 90	T6SS, Phospholipase effector Tle1-like, catalytic domain	Lin_I	Accs_Chr
Cnym01	14	OG0016340	NA	Cnym01_013704	MVDLSVWTDEHEYSLLYHNFLHKKPVGSIDVKQLKYPNVDQITFIFRDLENEWKDGLPFSMASQRLELH	Hypothetical	Protein E6	NA	Lin_I	Accs_Chr
Cnym01	14	OG0019941	NA	Cnym01_013705	MADSFGMKWTSAAALDTLRGFVESFYRKFEGTEPGIAALEKGAKKSVESAAYFLGKASVEQISCEKNTARSGGSRRRNER RNNDSVAGGHGERVMMAAGIGVGVGKVATAL	NA	NA	consensus disorder prediction	Lin_I	Accs_Chr
Cnym01	14	OG0017602	NA	Cnym01_013706	MTVETMVSLSGETFSLSIGSIPNRSLQQQPRMITAPTITMFAPNDNTLCAADNNVWATRADDLAFNSAFDSLAGDNGNDP IEPMPQETSAVY	Hypothetical	NA	NA	Lin_I	Accs_Chr
Cnym01	14	OG0017230	NA	Cnym01_013707	MSPGQVAQFERVAKECQDERKYRKSHTTSSEVDLKQFEFQGERTTSPQKGMISNAMHFKGM	VID27 cytoplasmic protein	Vacuolar import and degradation protein 27	Vid27, N-terminal	Lin_I	Accs_Chr
Cnym01	14	OG0013481	NA	Cnym01_013709	MGAASLRLVLCILACLGTRVLGHYFRPETGGLFLNLADNLPTFNILGSQTEGDVPTGGSFWASVFAHASDGHDYLVISHS VMGLPNETTMYRGSIIDITDSSRHAQFTVVSPVPSVWADNGDYNASYPDFEFASLNQSFMRTLSRYDGAEFDITFELSAP ALLYGGLGIFQVGNYSTYDWVMPAGRTNGWVSLGGVNVTIDPEKSLTWYDRQWGKAPQWWTWFQLHVPNEEPGCPDTLYS ILVWDSTPDGTGAFATVKLGASTQTISVQSMIPGHRNWTSPYTGYAYAMNWYVKLADGTEFDISTIRDDQELHSDGGGAF ATYEGFVTAKGNSRNGRRIGGYGVIEMQAPSRPSF	Hypothetical	Kievitone hydratase	Fungal Dehydratase/Hydratase	Lin_I	Accs_Chr
Cnym01	14	OG0013584	NA	Cnym01_013710	MSSRCVTCNRSFSSEEALQQHMRDSPIHSPSYDCDICDRSFDSDEALQQHLRDSPVHKPTYDCSTCDRSFGNDEALQQHL RDSPVHRPSYDCDTCNRSFGNDEALQQHRRDSPVHRPSYDCESCNRSFGNEGALQQHLRDSPAHRSSYDCDTCNRSFGTE EALQQHLRDSSIHQQSTETPLDAFFRSYAAFDYDRSLPPHISYANLQRHMGWYRNQPESGNAWDKYQKALEKEFEMWFGE EDDLAAWHALCRAIGINPLPGTSEQCEKATRRTHVNIVDLIESMRGNKEGVQTFPNVNKLRAYTKETNKIFPNRFHGENC NGVLRHLLRNIHRASF	Zinc C2H2-like protein	Zinc finger protein	Zinc finger C2H2-type	Lin_I	Accs_Chr
Cnym01	14	OG0013697	NA	Cnym01_013711	MKESALTKLLPIPLFNARSTSDHTILSFESKRIRLPCLTLAANTSTTPGCIAYLDASSLRAARSRFLKQSCGHWNRITRS IYTARLAALTPAQGAHDPYIAAIIIAAAQHHRQRSASHGMASIQVHVILSDDHDTPQLLLYTANVSPSFLDKFTHTRRRP LPSAACQVYTRAIPYQPFESFQQRFHEALLPPPPGSGADRDSVDMETDGHTIRKRGRLDQDEDDIDEEDGGASRKRARVR RE	transposase	NA	consensus disorder prediction	Lin_I	Accs_Chr
Cnym01	14	OG0013585	NA	Cnym01_013712	MTYNHKPYFHSVTTPKAFLREPQQKEDWLESLDEVSASHWGRHQLSALRVLVPKPQTKLLPALQEWTNLPAFNFDSKNRL PSRSAFWQDHGDARAALERLVQGPEPRDNINRPTPRSEYALQKAYGTSLGSTWAALNLDASDDKDDAELAGHGTSTTSSP PARLTPEPEKNQRAPPLLHSSPESLPEQRRSKRTRPNNTVTNTYEPLFSSSPSVSTKQPSSPPYINEEESVVHPALSEDL THRFASAFIRHILYNIPTDDEHHVDFDDHRLSLKCRLESGISYTSIDDGGLLLVADSARVHGRIAILETKRNLASIDSGR HILTDERFAQLIGQALAIAVTRPQKWAGLQHTIFMIAASRYYMQFFEVCVSPEYLDQLQIHSLHQDENADFIRVH…	Non-specific protein-tyrosine kinase	NA	consensus disorder prediction	Lin_I	Accs_Chr
Cnym01	14	OG0011312	NA	Cnym01_013713	MWSFITIVQQPTAVPPQDHWSLDCSLKGPSRASLVTWPIGASGPISRYETIHKEGFTIASAFRDTAPAVIPVVALWADGC PTTDRLPDATLRVSSRDIALSTRVQRQDNGSGDALASGTPRNHCRPRSIFQCCVPPPKRPSASAETHHGNNFRFEVAIPS KKFDPSAYVEVPDQSAPQPATVNPSDVTRVVNVISMSYKADIDAATESLLKGQTVQRWHYYEAPARDDIGEVPSVEQVMN ILENFRFCSDEGYCEASWNQFIYGKLLRLAVPLPCRGSEGTVSYIPCPTTKIIDYYVDTRGSSRKIDYYMLINPEALYAS AIQELRY	AT hook domain-containing protein	NA	PD-(D/E)XK nuclease-like	Lin_I	Accs_Chr
Cnym01	14	OG0013259	NA	Cnym01_013715	MCPTNDEEHICDQSVTYLAKAETTNFCFGASCKKAMMRHIIANRLTASELKWKKQDELMLEMRYVRPDGSSWGAAFDRVA LPRIKAALQSRRRILVNLGATPEKSPTGEWAPWVDGFLHPDWSGVAANMSREVGESLLEDWKKQKKQEKQKKKSTDDDNC HPNKLAVSRPSSAIIDPSFVLGPDDSISMVGVNVRGSRGIHARSVEEIEQDLRDGARQLFQATLRLDRLRYDTPPSLPRP TDAHNGDTNEQEVEDTEEIKFERAERWHVVRHLICLERELDDAWRRQLFGKDHEEMEMPSGIVGMLWLNFLGADEDRFLL SLIREDFGGFDVESVAARVCTGQEL	Hypothetical	NA	consensus disorder prediction	Lin_I	Accs_Chr
Cnym01	14	OG0015120	NA	Cnym01_013716	MSNGRDPPVSARTRSAASTGIISDAMAAEIEEQFRLPVGHPNRQNDEAVRANWRVLYQDWLNGKMNNLCRNRPDQWSRAN ASSSTSTATALSARRFNGSILDVDGLSNVDLSTAASDMRRRIIGIINKDPEHFRAEIQRRRQAQQQQQQDKDTGKGPEQQ QQQQSPPQQRALAQLRRAGAGGPGIAGSDFHSATQIDRRMDQLLAQQEASLLEALRIECEMKALWWLKQRATQGPK	Hypothetical	NA	consensus disorder prediction	Lin_I	Accs_Chr
Cnym01	14	OG0014492	NA	Cnym01_013717	MGDSSAGELLQPGRTSSCTLASSLRRFSNLPSVRAQQQLVGEEEPAAENQDADEVEIGDSGEVCCVPVESYAASKKKAIG WCLLVRATILYELFKHNLLPSDVQRPDFDNFVLEYLRALCHMGPFQATAVDATIRFQKVVLTQFREKVRHTARKWVIDNR VVQLRNGIHVWSPEITGTWFQTVDTVQAWLRTLGKRNTRHVDARFPPILAAPVLNSLATTSIVGSTARSVDPWPLATTPP SIIKPIPAPGAAPIQALTSIPFPATPATTSVPSSALSSLSSLSSALPASPMPAQAPRWPNVNLDTAITSPGANPGLHADA RLSSTSSSLYLQLPTSSPTTGGGSAALAALAASVASEIIPSWQRLAPLASNLSSSASPTSASAVSPAVLPNEAQT…	Hypothetical	NA	NA	Lin_I	Accs_Chr
Cnym01	14	OG0015121	NA	Cnym01_013718	MQQPHDEEDQDSENINVDADTNNTCHSSWENEDAPPRFYRVSLSLSFPRSVDDSITRHVAFCFHDDWLLTPLSSSASASE TTSHTVHFYCKNQVSLCSELNDDDDVTDEDGNPYHADGCGRSFTVDTIHLPASTTSSPSDPSPELSSEPEKELPSRRGPT LKGTLVMVMTLLMAFFLLCTVYHPQSVFSFDAYGSSPSRYRSRTRMLDTRHMLSHVESVSLSLLPLRFHHHDLEGNPCDI WWPADQLLSYSLVTSKLSNLARHVHSTTTSPVTSTKSLDAFKSLADIARDAAVLLQAMSRVDHTKWESDLILLLVNVRDD LESMPAPKPTPRFTTTTYDRYNTSASALAQSFLGYLKSSHKNVEAWVRQLTALEHYLHKSQLLEDAVIHMLVDMS…	Hypothetical	NA	consensus disorder prediction	Lin_I	Accs_Chr
Cnym01	14	OG0013226	NA	Cnym01_013719	MAVNWVWRARQLQRFAAQDPPHEYANCITKAHLRRAKLLAPDPTKMDPDEPMWPENWGLLPQSLPSFLTRGEWVSLPEYP ADGEGGGEEEEVPTPREVSKDPKASKDPEESGKKAATTIATKPTASSTTKPKTQSTTQPSMRPPTKPPTKPPTKPKTRPT TRPTTQPSTEQSGSNKSQAKRNDPGTSARPQSQAEGQVQIQGHRQAITQEPQYPLLPSLLPSILPYSPLLSPVPAAPVPP PPPPPPTSATPSTSLPLGIRVSGAWPEGEEGGEANFDAASSSRDREQPKYLVIEEEQEQPPPGTRGFTWDEMKECLEYLK HERRKR	Hypothetical	NA	Proline rich extensin signature	Lin_I	Accs_Chr
Cnym01	14	OG0015935	NA	Cnym01_013720	MASTAHQYSGFLTLMMSVVGIGCMLYGGMGLHTYRSNSRYKTTIIQTPKQHSVDMQLCILHHRVQAQTMSNEVQTLYEFL GSDNPAPSKTAEAVELDLWRAWDRHVARAQKEEKKGVMKIHELDEERSLYLAVMDVLMTRKEMRKYYDKVILLPLTIAVD REPVLRSLCGKHWLAMQ	Hypothetical	NA	Region of a membrane-bound protein predicted to be embedded in the membrane.	Lin_I	Accs_Chr
Cnym01	14	OG0015122	NA	Cnym01_013721	MPRQTLEQRQPSLTRRILVFIVYRVMFLHWRGTLVIGIVLAVAAVATFVSAHPCVSLGIMAGVLPVGAGMASTSYSLLCD VAGLKDKNKADATMNATQYQQASSSFTLVNTNFPSFSFGISSTADAVTNVITSDPSHGVLTIASDMPAKDTLGKVDVALQ KHFRQRLPREQRWYADMASKIRKAPSAKAVHQGAGWMWWRGPAIQARAVASATTRARAILEAVEEALTARHEVVRILTVS ETLKAAAHALRNTCAWKQLLEQKPYIAERFVKEHYAIDVDGDAANFDSSNTAVIKKELELALAEVSRARVLCRGSHIMTE AWDQLQERITRREMEDLLTAKGKLEDLLATGPISGALAENGVGASDEIDDWEGRLYEVTIKLLDSIQLVYGDF	Hypothetical	NA	Region of a membrane-bound protein predicted to be embedded in the membrane.	Lin_I	Accs_Chr
Cnym01	14	OG0016154	NA	Cnym01_013722	MTRSLPLHSHPLSALILQPVASRITVANVIAGYTDSFSQLSISCRRRTRSPNDTNHNPRPSKTAKINCSANTQACLFESS SQPYASDSGPASSSHSPPDTTTMIATLCSDILSLETDEIMSASPKTASNVEIALIMTVNSARQLLMALEEEQGSGLPASG	Hypothetical	NA	consensus disorder prediction	Lin_I	Accs_Chr
Cnym01	14	OG0015765	NA	Cnym01_013723	MSAATLLAEFRRLCVLHQAAPGRAKIPEKWDALCRQWWSETRDADEAENEEADWSRLIQETIPPEQLDQALGVIYELDID EVTGDALIRLNRACLSLGLTKPIFFLVFGANIAKSTQSLKYLSGLCNPRSAPGSGHSPNAVIAAVRLAMRLRHKSARAFP VPVVRDVTTARKSLQAAAAAVPAATTTTPLSEENVEEPRAFYSEEARDNISGQALEPFPDPNPFDASPVPDPRIRSPLIH SPQFNWPENDLLSELAEDTAALNLGAPENEDEEMEDGATGLPETEEEEEEEEEEDLTDHWVRLCRELSDLPIPNWAKGST NMTFQGCRVLATAVVTRVLEIEAADKDMAREERAAPQQQQQHQHQHHHQ	Hypothetical	NA	consensus disorder prediction	Lin_I	Accs_Chr
Cnym01	14	OG0019942	NA	Cnym01_013724	MAPRTTALTLRLPDSGSSHPQSVQDNETGQKIAEPVMIADRIQVVHDGMPHNTGHGSGERQAEVHTSSVEATEMMNDCIH VNHDVVADDVGDKGGGYGEFCVSMQFCKHPFAF	Hypothetical	NA	consensus disorder prediction	Lin_I	Accs_Chr
Cnym01	14	OG0017021	NA	Cnym01_013725	MPNASLRCGSWCDILKDLALDRYVKIGSRGKAPGTLIAKVCMEMRDNKNMQRLSAYKLLTNAYPSADIEPSIGVLLPTES GCSVSWTNIFSPTSPMRPIAT	Hypothetical	NA	NA	Lin_I	Accs_Chr
Cnym01	14	OG0011647	NA	Cnym01_013726	MSKPTGPAGIVFNMLPCDSDDCDFEAPNVIAVREDEGQSPEVIEQSFRLRIRYASPGLVSFRLFVVPDGLSIKTTSWLQI RADCIESLEKMLYDKANTNGPSPPYLETVRSRLNGMQSVARMQFHLHKDGRIDLVTPIDSDSGNTTGGEPVLDTRASLKS LATASRFSVFFRHDILRRKTFLKYKRAIQDFPSLPENDKLAYECMVDVRRLYHGAGGKVHTSRGLRGSCPPAEEHYSSPD PATPVSCGGSTVPFDDVPPDRGLPPPYDECSSEGQSPETRPSPAAIVAGKSRRDCERDPPEYVDPGRQKNALEPSLDVFP LGNADVYTPGTKRKRSPTTVCTTATSVIDAPRPDKLQYPLLADRGSPLMRALEQQQQHIHDLQQMFRESQKRNEA…	Hypothetical	NA	consensus disorder prediction	Lin_I	Accs_Chr
Cnym01	14	OG0013428	NA	Cnym01_013727	MSLAVFPKPIEEENDIQISLQNLHQATTIAGNVLVGGQSIPELWQTLCKQHWRHAWRAHQKKTQKQQDDDPTTDPRDWVG FVKGVMSRRDLDFVILVVYRDEAQTLRDNSHKEFQRRYKAFRNSITGMNDEEVIFQLSFTAINSVAALRAMNGVLSSRSP GERIGAEELFAVARREMLVRHRDPCTPPTVAIQDVTKAIKFLRAQQPSLAPALSPAPVPASASASATATATAPAPAPVLA PAPASAPAPAPEPEPAPAPEPQPQAQAQPSEPPTPSPAGPTSPTPEFTGLKRAASSLAQGSKPLTPKRARVASDEEERND QEQEQQPDDDADEDDIDFGKPFWNLDEPEFLDNEPEPPNDKPERPADRVQQEAGVWRDLVRRILATPLPNTAPML…	Hypothetical	NA	consensus disorder prediction	Lin_I	Accs_Chr
Cnym01	14	OG0018997	NA	Cnym01_013728	MHLPARVSFKYAAQMMRFAGTTVKHAVCEADIETGQSLIVVGIGGLGVLAVQFAKALSRCVMIIDNREVGVKLASQVPRA PMHDLGVGFGDPEETVGRIIKFKFRNRTGLGWFLNR	zinc-dependent alcohol dehydrogenase	Probable formaldehyde dehydrogenase AdhA	NAD(P)-binding domain superfamily	Lin_I	Accs_Chr
Cnym01	14	OG0016155	NA	Cnym01_013729	MTNTNDPDLLAADRATSDTPPLIRTLYELNNIQITEVEQHVDRLWHDLQANFTNTKDATITGDTKFIFWAFQKVDRQTLC RILDKKHKDDLQLITTDIRRRLASLCPHWDASPGLFLAIFGQEITRSRRCLDLLKKLRQSSPQLLLGDLIDSFNRVPRTN DHRYGHRSVRKQVSVFKLAVGEFEPALVMRQQRYAKDDPPSECDSNSNISDSDDDLPDNSRDGGKKKQAARRPLPAGPPF KNTRSARGKQSSPRLARKRSSSAQHVDASPPPEQSRRERQTLTGAPKGSALEFQSKSKPEPDNSLLQAGPSIHSFEDAGD NVFHMQQLLSRSVSLPPSTPSPPGTRNQDTPIPPHRKKRRLTEVRRPDWDVSNDSFGGASVSPLDRDGAATPVIE…	Ulp1 protease family protein	Sentrin-specific protease 1	Ulp1 protease family, C-terminal catalytic domain	Lin_I	Accs_Chr
Cnym01	14	OG0000346	NA	Cnym01_013730	MARYVAAHQNPQGPGDSRPVALQIIEDEGLAGDGLFGKTALVTGANRGIGLETARALHAAGATVYLGVRDLECGEEAVKD ITATSPTDGGAPLQLLELSLDSLASVRNAAQTFLTKNNNTINILVLNAGVMACPKSSTIDGFETHLATNHLGHFLLFRLL QPALLASSSPFFNSRVVSVTSSLHRLGPIDFDDFNYDNQSYHRLRAYARSKTANVYLANEIERLFGDKGLHAVSVHPGSV LTMISRHMEDDPLKMPEGDWEEIRYLKNAAQGAATSVLAAVGAEWEGRGGRYLADCLEQSLAVDPSSQTDLGYASWAFDE QAANRLWEESCRMTGLEDGI	short-chain dehydrogenase	Short-chain dehydrogenase/reductase prx1	Short-chain dehydrogenase/reductase SDR	Lin_I	Accs_Chr
Cnym01	14	OG0012870	NA	Cnym01_013731	MFVQSSCLWLLVAALGASSSPLAGPTSQPVAVGTSPANISTFIDDFVNQWKSSHPDLDSAELQRVLVSAEQAKVSLLSTT SGELEERSHLKGDLHPTSPAPPVPPFVPRHRRQLQTAGNSTSANSTVLEARSLVRKAQQEASARNKERFANPRTNAYWAK HGSGAAGLRARADDVAAFAINETIAVAAAIVAEADYAHNVPVEYPPLPDDIRQLKEQMFGPTGADAGAGAAAGSLGKRAL STFWMEDISHTGKVPFGGSANDGYKVFRNVKDYGAKGDGKTDDTEAINRAMSDQNRCGNNCGASTVKPAIVYFPSGTYLV STPITAYYNTQMIGNANVRPIIKAAKSFTGLGVISVDEYTGGNGGAEQWYINQNNFLRQLRNFIVDVQDADMDDV…	Glucan 1,3-beta-glucosidase	Non-secreted LysM effector LysM15	Pectin lyase fold/virulence factor	Lin_I	Accs_Chr
Cnym01	14	OG0013775	OG0000716	Cnym01_013732	MRFPVFILSLLWLVPGALGAGRRAAYEKILFFYAYRIDQLLPEDQRTVGVKCAKWPTREELPCEDPGNNKPKYLPCKPKQ PARTVCTLGEFIGHIDSNKGKNYKNQLFVDGVKWDEEKLDFDMKKTAENIIKYDAADGRNPPYRLFKDGALPAYYGDDII KDGVVLGKKRGYDGSLNSIFDRMAYVKSTLPQATFDSPDVKFLFDRVEESRTSVLAARTADHDYWIKKDFVAHIPGIDVK TAPMGYQEWVDGQDRDIEKILTPETITANQAAIPNVEDQMKQVRADRLTDTFAGAAQGKQARDHQVVMECYEQGGTKIEN AVCI	Hypothetical	NA	Secreted	Lin_I	Accs_Chr
Cnym01	14	OG0013994	NA	Cnym01_013733	MASFGPFSRLPLELRQRIWELSMEPRHVLIGKCEYLHAQSSPPAVLQACAESRSHLRGHYTQEARCGRSGSSASRAMVNY DIDTVCMTAFDITIWSSAKDAPIKYLALESRDSEAFFWNTSGAVRDIATLEHLEIHPTPGSWPEKKKALLLQDWISQLEV WYTPCPPAPFRTKIISPWPDVDIPEVGADNFDEISRAWDRTMGWASDGSSEADEPFPDAPPHGQAEADQGTGVQAL	Hypothetical	NA	2EXR domain	Lin_I	Accs_Chr
Cnym01	14	OG0013601	OG0000686	Cnym01_013734	MILSSLASAALWLAMMPREAGASAVHLGKRGETPQANVLADTIKSCSYWYDNYEGESCVVVRDYMFAISPETFSRWNPSV GLDCSNWQDWTSYCIQVASEEPPKTTTTTASTTTTVPAQSQTPTAVLTGWNPMGCFIDDHTLATESTKAGGSSLTVDKCQ AACWSEGFRYAGVKSGTECWCGSFVGGDWAANQTSCNVPCPGDAKQTCGGKALLLVFEAQVKTDPLPPISIPSTTSRTTA ITSSSVSLTSSTSTPSSTALPPISSLPACGQTCFLNMINTYSSLGCSTPDPACLCRNVNFGYGIRDCSNAVCGVTDASAV IAYQSKYCASALATATGGTATPTSATKTTSASSTTAITSLPTCGQTCFNNMLAQYESLGCTSPDPSCLCRNVNFG…	GPI-anchored CFEM domain protein	Effector CFEM6	Carbohydrate-binding WSC	Lin_I	Accs_Chr
Cnym01	14	OG0019838	NA	Cnym01_013735	MMQTRTKSCPQTLRKPAIRQPLQQPARIKALSTVQLFSTSSISQSPLPHDLPDQDCVEIQPLAIELDFRNVMVALNRQTT QMALHGSGRLARGDKVILHTEDGSVGQAAVVLAQQQIDGGVFVTRSPDTKRGFIAEEFAVSPGRILSSRVYAGNAIFSMY RERP	putative polyketide synthase	Highly reducing polyketide synthase	consensus disorder prediction	Lin_I	Accs_Chr
Cnym01	14	OG0015123	NA	Cnym01_013736	MASSSNQAGSQAMRKPVHVDQATIDLRESGGTSEANTRPSPAPMSSNDAGEASQDTQDRDTSKRGRSHQNEAATYLKNVG SLSGQAVQQQGAKTAANRGHSLHDSGIGGISLGNDPLDSGKDEDGSNMGEHEAIGPMGNDTVEDNPTPDFQECRQIAEDG LGNLAKTKNTSEAIGAKDLSTDDEFQAFQDFLRDGYHAVKNAIETDVELQGRQAAATEAAAEAGTAIASITDDMMSRLEA IEASASSNDQLSSAA	Hypothetical	NA	consensus disorder prediction	Lin_I	Accs_Chr
Cnym01	14	OG0016994	NA	Cnym01_013737	MTSAELIPAHQTYPFVTSTDSGEQDWPDFLTALMEPYTSTELDSVGVSLDTFTYVEDSALNLSPPLSRLAQSHTSDRTRV QAAQHASSVSGSVTSSSDFMPGSLARTHGSNTDETTFFPASPQIASGEAYSNSDHTYAQHCSPSRTGSSASRPTRRCQCL MRLLNFMAQLSIEPSQAWDAASDGEPSTLNTHSTSLELVSKRIRNISDGLDKILQCPCSHDTLLLLFVIFKIQVCYIEAV NAIASEDDGGSVKNFRFKLAPQSSWNDAPNDDDDDDDGEHSGDEDQRRIFIQYVLSRLAGLRTLIIQLSKQLVEPKTFPS EAHRPTVPQGPPYYSVVGGKIEITPLSASSLCTLASDLHNRLKGMSQAISEKLREV	Putative aflatoxin regulatory protein	Dothistromin biosynthesis regulatory protein aflR	Aflatoxin regulatory protein	Lin_I	Accs_Chr
Cnym01	14	OG0016995	NA	Cnym01_013738	MASNENELCADTIVALGLTAHPEAWQADTASVTTSDVSLSNAAAELLQGLVRQWLNEFQILAYVPLRTRVAYNDLADLTG VLPQQIRRIVRTTATAGILCEPHPDSVAHTPLSTLLVKKPSFLDAVNFTAETVVPASLHMAEATRLQMRHHKKDASPYQI ATNCSLSLAAACEKNAKLHRRAVAFQRLITSGGTSAVLHILSSIDLEGLGKAIVEVNAVSTAVAKALYSRSPSLWFVVQV REGIKQTDSRLSSQRVNSLSWLKVQSRVPGTPQNETDAAVYLLHLPDPYFYGSSSEHAEICVAELRAHFDLLRTNDKATL ILIADVVPDTCGSSEAEARLQDLLLLQLGHDVVFDLKRLKGLMEFAREDADKITVIKKLSSSRHSLVAFLLRSSK…	O-methyltransferase	Transcriptional coactivator	S-adenosyl-L-methionine-dependent methyltransferase superfamily	Lin_I	Accs_Chr
Cnym01	14	OG0016996	NA	Cnym01_013739	MGHVELLIDNLSKYASTGEKLDLTKWYNMVVFDVIGDLAWGESFHSLRDGRLHAWIPAISSTVKFAMQSSVFYEFGLDFL VPIFISKTVRKQRLANYKFSEEKVNDRLGHGTDRGDFWDRILIKSSNDDNNGDDTKAASEGMTRGEMLNNASIMVLAGSE TSATTLCGMSYLLLSDPKAMQRLVQEVRSSFKSAEEITLLSPAGSA	Cytochrome P450	Cytochrome P450	Cytochrome P450	Lin_I	Accs_Chr
Cnym01	14	OG0016752	NA	Cnym01_013740	MSFRNLKALLTIDNDEDNNICQRVTGFDISGFDIGDIETRAIAENIPVWRLCSAAWTWGSLVVRDIPMMSLEEELKIRHD CRPGLSLADFEFGSVHQLFRRQANRTPNLPAIEGTGEYVLTYHELDFMSDLMATDLGLRLSGVASYPLDTGLVMDCGVVV GIMMERSPAIVAAVLSCWKAGFAVVLVDPNQPKSRNGHIIEDCGCSLLIVDKSQRENAASWEALTWHYAGRTRASRSLLF FNPISSASGNAIWTILTNGGGLFIPPKDEITSDLAKCINRYRIDDMCITPSSISLISPSQVPSLKTVSLVGEAASCAVTG TWSPYVSLRIGYGATEMNSHYLPFHDEPTGTLPPYHSLPNSDYSLYILRPGTMELCPLYIPGEICLSSTWMSSGY…	nonribosomal peptide synthase	Nonribosomal peptide synthetase	AMP-dependent synthetase/ligase domain	Lin_I	Accs_Chr
Cnym01	14	OG0016997	NA	Cnym01_013741	MGSIIEVSDLNSFGNKQRQPSITVEKKDNGLFQREIFFPSLIQAYAHMEPLRVCIVSSTTTLDFRTLWAQVATNAERFRG HGVLKGSRIVIVSQSSPAAIVALLAVLSAGAIGVPLSSSLPVSRIQSIAQLGGITHLIDLTEPSKQISLPDVTRLTLDLC VQGTASQLVPNLFPEQDAKSPAVVIYTSGSTGEPKGVVHSHASLSTMAFAVGNALRLGSAERNLLFPSFGWAVNLIDTFS TLVSGGCLCIPTDLEKSHGLEDTITRFAATRTTLPSSVLGIIDVTAVPSLTGLVLAGEPMRPDLVDSWSSRLKIYWNYGS SETLMVLVGSVNEGDMMNSGHALQCCRCYLVDDGGLPVLPGKAGQLVVESYTNFMGYLREGKVHPSERSSGCCPI…	Male sterility, NAD-binding	N-benzoylphenylalaninol synthetase	AMP-binding enzyme, C-terminal domain superfamily	Lin_I	Accs_Chr
Cnym01	14	OG0016998	NA	Cnym01_013742	MAKQLITINAVAVLTGAFLSGAMMGLSLMAVPVFLDTTDTSSQLFHQFVRLYHYGHLVLPGLSLATLTLYASAGAMTRGT GRPWAVYALAGTLTVAMIPFTWVFMVPTNNTLFDLHFRSQSAGVIAGIDDAKGLLRRWSLLHLARSLFPLTGAVIGLSRL VIVGPPSVTPVFPQTRSPSPESQPHKVQNNREIEASKEIKPPVANPADSQPTEQAELASSSQPLDNNEKGETDENVLERH SSAALSEEPEYPGSAQVAVIMACILSAIFLMSLDRTIIATAIPRMTDEFHSIQDIGWYGSAFMVTTCCFQLLWGKVYTFY PAKYVFLTLFGIFEIGSAICGAAPSSLVFIIGRAIAGMGSAGILSGAIVLMMGAVPLAKRPLYNGFFSAVLGTSS…	major facilitator superfamily transporter	MFS-type efflux pump MFS1	Major facilitator superfamily	Lin_I	Accs_Chr
Cnym01	14	OG0016341	NA	Cnym01_013743	MESPSRIVYFSNEFPPADSQTLLRRLYLDSKDKRHPHLSRFLEEATAAVRNEVEKLPLDLRRLVPYFESVQSLAVDRKLR RGVLSGSVDGVLLCIIQIGSFIRYCETKSGQFNLSGWDNTLLAGLGLGLLVATTVSLAPSLEFLPSIGAEVISIAFRLGC FVAQVSQTLEPLDEEGAFDSWAYVVHGATTDEVQQELESIHSRQRTPEAAKVFISAKSRTSVTISGPPSRLKELFRTSSF FRNQKPIPLPVYGGLCHAPHVYTEQDADQVVGSLVLEQELFSRFSVLAPSNGTPFLGGSARQLFQQIIFEILTRQIVWDK IVDYVSANVGTTQSQGIELMAFGNSLPMQDLQTALDSRETNAAVNVVDLLTSIIDVESSSQEQKPRSPRDSKIAI…	Conidial yellow pigment biosynthesis polyketide synthase	Atrochrysone carboxylic acid synthase	Acyl transferase domain superfamily	Lin_I	Accs_Chr
Cnym01	14	OG0016566	NA	Cnym01_013744	MGQGGYRQINKALNVSVFESYLETQQAQLPKLQDIQQLSPRVIRILGQNPGKFTLQGTNTYIVGTGKKRLLIDTGQGMRE WADMVETTLGKHGIGFSHIMLTHWHGDHTGGVPDLLQMFPDLSDRVFKHSPSEGQRPIADGEMFSVEGATLRAIHGEGHS HDHVCFVLEEENAMFTGDNALGHGTSAVEHLGLYMQTLEKMKMQGCAVGYPAHGDIIANLTAKITQELASKTRREERCLG IMSKLKSERGGMGRMASVTVKELVLAMHGSQLDDVMREKALEPFVDEVLRKLAEDRKVAFHSRDGVRRWFLLS	putative metallo-beta-lactamase domain protein	Atrochrysone carboxyl ACP thioesterase	Secondary metabolite biosynthesis-associated thioesterase	Lin_I	Accs_Chr
Cnym01	14	OG0017232	NA	Cnym01_013745	MSSISPPVSPYRLDGKVALVTGSGRGIGAAMALQLARSGAKVVINYAKSAESANKVVQEIKGLGSDAIAIQADVSKVPQT VRLFEEAVAHFGKLNIVCSNSGVVSFGHLDEVTEEEFDRVFNINTRGQFFVAQQAYKHVSEGGRIILMSSNTAVSFSVPR HAVYSASKAAINAAVRVLSKDCGKKKITINAIAPGGTVTDMFHETAKDYLPNAENLTKEEILNIVANVSPLKRCGYPDDI AKVVGFLASEESEWVNGKVIEIDGGAA	tetrahydroxynaphthalene reductase-1	Short chain dehydrogenase	Short-chain dehydrogenase/reductase SDR	Lin_I	Accs_Chr
Cnym01	14	OG0018455	NA	Cnym01_013746	MDFTFQDVSGCEAALFEWAESYDTKDWDRLAKCIAPTLYIDYRSIFNKMWEAIPAADFIQMVSNPHFLGNKRIRTQHFVG GAKKWSKKSVDEMVGYHQMRVAHQKYEDEDLTSVALKGHAHGIATVFYRKVDDSWKFAGIEPTIRWSEDDYEKIFI	Scytalone dehydratase	Scytalone dehydratase-like protein	Scytalone dehydratase-like	Lin_I	Accs_Chr
Cnym01	14	OG0018456	NA	Cnym01_013747	MDTASSQAATIEKFIDGWKRWNATDMLAVFADDFTQVTLPFGLGVPERKRDAVERALPALVGIVSNYKN	S-adenosyl-L-methionine-dependent methyltransferase	Monooxygenase AgnL5	NTF2-like domain superfamily	Lin_I	Accs_Chr
Cnym01	14	OG0017233	NA	Cnym01_013748	MPPRNDMAEIPVVDSEYVEPARVPVVDYQSLVSPDNAKRRVAVQQLDASFREYGFVYLSNHAIPQERVKQAFEWSRRFFE LDAREKELIAHPPSGEIDDNRGWAKTGLGHTVQMVFDPDEADAFRQSNPDCKETLELGNPFSATVPPNKWLPENVLPGFR AFAVSWWTDCEGLAHDLFRSLGEALQIDDRDYFSRIHSENDCHMTWNFYPSTPLQKPGLENAKRLNAHTDFGTLTIVFQD AVGGLEVHDGHIFRPIPPVSGAMVVNVGDMLEQLSNGRWKSALHRVVAPKQHETPGIYFGVPNPNEVIGTVRGCEVPGTW KPIMDGEWGKLSAREWIQKRLAVEY	putative 2-oxoglutarate/Fe(II)-dependent dioxygenase	2-oxoglutarate-dependent dioxygenase	Isopenicillin N synthase-like, Fe(2+) 2OG dioxygenase domain	Lin_I	Accs_Chr
Cnym01	14	OG0018457	NA	Cnym01_013749	MAAVPKYTIPESLSLAGKNAIVTGSSRGIGKQVVLELASRGANVAICFVSDLSRPAADELAVEVRSKGVAATCVQEDLSL NGSGHRLVEKALAGLKADTIHILVNNAALDPDSPTPVLESPGHLFDSSSVLARRPDVPFAAWASSKAALECLSRFWAQEL AAPHGLTSNVIAIGPTMTDYHAEDPPEVLEELSQLPSAAKRLGTIDDVAQIVAFLASDASRWINGDVIQGNGGMQFS	NAD(P)-binding protein	Short chain dehydrogenase penD	Short-chain dehydrogenase/reductase SDR	Lin_I	Accs_Chr
Cnym01	14	OG0017234	NA	Cnym01_013750	MASQIALSSEHTGILRDADVSSDALNEANNLLQANHDKWHIFFRDVTGHNHTAHSILTCLALGADSSDLQRAYDDTVNIQ RTKPDINAKVLQQLNKDEENLNELLGTCDLYSTFLAFFEGEINKHGWKQVVNRFVFSRTPLAEKMLIKMYEGMYHSLIHL GLGVEWEQPGIIAEALAQAATHEDGHIGALLFSSEILAKGQPHPEKSPSLLGLSQQVQNNKAIFTAPKWEDRWNRMRNGI MDDAASELAPIAAQFRIRPVDLNRRTAEMISFSAYLAGASQRPAKKRKIDFFLMHVVTSSIFFTIFNKQDWIAMEDRLRL VEWKGRLDLAFYAFCRCPDLHGEAITEYYDEFTKDMDWKQLYAAVTKEHDDGHVAKFIRALRNGEESAKAYEGGA…	Hypothetical	Secalonic acid biosynthesis cluster protein H	Questin oxidase-like	Lin_I	Accs_Chr
Cnym26	16	OG0000440	NA	Cnym26_013932	MCSLKSLATEIVIQVIDSIDDTPSVSRLSRTSRHLHFVANPILYRRAIADPTALAWAVSHDRPDIVHGILGHQADPHRFA ASFELNILLHQALMHGSFKTANALLDLGADVVYSSDSQRRSSCQKTADWLANGTCALLGSLALAAGSRFHIGFWYDPNCV YSSERQFWAWKKMAMEKILNKLAAPVCRDQNMVACEPNLAEYQRELDYALIEAAKADAHSSEVMKFLLEAGADIDSETNS HIVAQAWYNALDEEVPSLFRSKVEFLIRHGVDRTRVWTPLDGLQTPMQFMLKKLHRSCRYATDGSSPIPKTLYFMDFLES CGCLRWPEVADMSMDQVGNTHLLTANFDGNEAGSRELNFIFSDTDVLIRPLQRALCQHILQQVLPPVERRMAPLR…	Hypothetical	NA	protein binding	Cnym26	Accs_contig
Cnym26	16	OG0013524	NA	Cnym26_013933	MSNQINSGNDVEIREPDENIYARQPWKPSRHQMVVIVTLSIMSFVIALDATVIVTSLSSVIQDIGGTSTQAFWVGTAYLI SCATVMPLLASLSEIFGRPVILIGSLVIFTTGTTLCCVAESIGPLLGGRVVQGIGAGGMYVLSLVVFTDIVHLRYRPKYY GIIQLAWAVGSLVGPVIGGAIAEHTTWRWIFYINFPICAYSLIAVPVLLTLKPPTRTFAEKLQLVDWLGGFLFIGSMVTF LVGLSWGGNDFPWRSAQTLVPVFIGAAGLMTTLFYEHRFAKVPFLKRTLFTDMSSITVYVLGLLQGFILYGQLYYVPFYF LSVKQKTPTMAGVAMLPVTLLLVPGSIISGVLVSRLNAYRWSIWMGWVLVAAASGLFISWSVDTHLAVNVVTLAI…	Major facilitator superfamily transporter (MFS)	MFS transporter L2	transmembrane transporter activity	Cnym26	Accs_contig
Cnym26	16	OG0013072	NA	Cnym26_013934	MPSQQNRGPELLGVQAAFLAAAWIATSLRLYVKIALTKSHTVDDGVMYLSTVLYSVYAAVAVHGIINGGIGRHTSDLDPD SIVIALKVWYMCEILYAFISALIRTSICLFLLRIFNRGTNKLAKKMLQANIALVWVSSLVYLFIVVFQCNPPNYYWGKFE GLQGSCRPAHLVPNATVAHSVIAALSDWVIGILPMSILWQLQMKREKKIRLLCFFGIGVIAGIIMIIRIPYIKVLEISAD FLYQTVDVALWSLLEPSIGIVAGCIATLRPLMATCAASTRSRKRSTSSWRRSTPAPNAILVTKEVEITVETGDERPLKPG RPLPDW	integral membrane protein	Fugralins biosynthesis cluster protein 2	Satratoxin biosynthesis SC1 cluster protein 4-like	Cnym26	Accs_contig
Cnym26	16	OG0012734	NA	Cnym26_013935	MKWLPFASINAFAAFIFTHALAEAIEKECWRGPAMRLGGVEYFETPDDAAACPEAHVYFLGSQREVLLSQQVNITNSSTT CSSKLLQAISLPAGLDATYAKITFLCGNDDDPSCQMIRLLPPDASHSAATLPLAMTRTCLESSITTVASLPSDATGTASV SWNGTSPTTVASLPTSVNDEGPVSPTPATEIQSTPPYFYTGTETDGIGLPSTWLGSDPETIRPTSITTDISLTPSETAAS PTTLIDNTSSTIGSAPAGSSLEVPPGGSSEFPGATTFMTLTVSSITPAPRCTCKTS	Hypothetical	NA	consensus disorder prediction	Cnym26	Accs_contig
Cnym26	16	OG0013482	NA	Cnym26_013936	MARLSADQQALVPVSRDTSLVGEWTGSFIPSQPSYPSAWQSPSPPFPIDYGDDCQRGFSQFYDGSPNAFEPSDFDSAEHA VFSGGNEPNSPEKAILDPDLADKLQIDVAEQYLIEQRLQDQDWDTIKSGFEHRFGVSSSSSKSALAMRVSRRRKKHSEIR SLFEQASLKKRSKRQQDKKHNWETGVQDRPVRAEVTMGLEHEASPEWTQRERRGRPRGTSPKTCDLELTHCKTPKEAATA ADTLLAFLGQPELRGVMAQADCLSIVRVRSRLREEADVQRR	Hypothetical	NA	consensus disorder prediction	Cnym26	Accs_contig
Cnym26	16	OG0013560	NA	Cnym26_013937	MLPNADVNRGMTDSPGLEREPRSWLDCSLGTAEETYVPFSKGADAAAAVPNKKGPQVDVLFQPIADYGVGLAVPSATDTT VHVQPEMRLFRRSRPSTAFQAKHQLFFPRADQPDLCIQTSCDLPDAVLQSVMRCVCPHAQDDTYETCETSAALGACALCD LRDLVQEMSIRIDVVHYCPLEAHLSEQRKHRGFLRSNADPDDVLTARLGLLRRTLCNNGPRLSTLVKYLKLPHMLREAAG PDLFRIVHMLPNIRYVDLPSGLSADQSRYSTLRLAIEARCRDLRKMTYYGGAERALTGMANADTWRNLEVLELIKIEMAT CVLRHALGALGNLRALKIEGVRSFSDVSLGHIDGSPPFPCVEELVLRSTPAVTGRGLLEYLCRTDTRNMITVLAL…	F-box domain-containing protein	NA	Ribonuclease inhibitor	Cnym26	Accs_contig
Cnym26	16	OG0013093	NA	Cnym26_013938	MVSFAKVLTEARRLQRAQTPPRHEGAGTFPPPSFLRPNEQRMVARPEAPIPSRELVRRRRAANAAHDAPQIRSKFYIVPS PTGTDPTLIRLAEPRHVIECMGHGKPALQLDCPEVDDFFLLKDADVMEDEIWFALTPITRFWNPNAAYEAKRILDKNRFD CLLVIGLCRDSTRLNLHLLNDYCPGPTLGPWKLAGQTLDSLLESNGWVNIDDGVHPERAYLAIGRVFHNGTVYCGDLDRT LSTRGSL	Hypothetical	NA	consensus disorder prediction	Cnym26	Accs_contig
Cnym26	16	OG0013471	OG0000662	Cnym26_013939	MLSPLIVILSASLVAATRAHTLFIKPHALYGSSVGVLGCKINHNRVAYRPSEVDCDAICVKVSHGVRSLHLLKVDESQGS YDISYDAWNYLVTGKSALEAPATGGGVEMDYEFVEAEECVHLLSHGKLPLSASNSMTYLGKCLSQPTSWVAQNYELYNIP QGNDCQYGYDETCIVDLALGLNPVCPHILGFPAVLEGHTVVNIPYPVGQ	Hypothetical	NA	Cerato-platanin	Cnym26	Accs_contig
Cnym26	16	OG0013741	NA	Cnym26_013940	MTKRNKLDTFIGIIHHTDPVMSKDSICPRRKTQARFHININVKSVEDGSLHATLIKNSGLRLFVKPIKWTGLHLTLLDMK FHNLPPLTQPVPTVDSSKATIDLSASAQALLGALNTLLEAKSTECRTRSILTVISMLYPQNMSFLEISELHQYFGGRAYC IDCPVQAAWDVTPARSSYTTANESTSLRAKESVEGPIVENIGGDNVRKQPGLVYVDLKTIAVTRRARYKPPRNNPPVRRL RKLLYRKVTPPNMVEDPFLAAVVLALAQRPFYKAAPPSADKPLMSSPESSSLGEPIFQDTTVCILAVNDKEPPAPCFVLY RGIVRKELLQKFHNPTKNYRVEEEEVLAGTLKGSTNTQIQYTEVPIWPILGLKERLGRALGKEIAGPFDENNIEM…	Hypothetical	NA	NA	Cnym26	Accs_contig
Cnym26	16	OG0013228	NA	Cnym26_013941	MRNFPPEVLLLIFDNLGPSDLSKTARCCRFYHTLVTPRLYETLGIRVRSGIHDQRMPKLLSTLMRPSYLHQLIRRVEVVV DDDCLWTRETSTLLSIMLKHILSSPNVSTAIRSYSWAAAYPFTGLVFPNLQQLDCGAVGPQSIEWVRWHLNHCVSLAEVH LSFTLSCNLTQARAAALLNHANFSKVERLSLALTNVALFDPRNVPALKSLDLRYCPGAESFCQRLAVVGPPDLTEVRIVA HAESGTPDNFTAWLRSARNVEHVTLCIGGLSEPIPFEQVKGHRSTLRTLVLDPRQNLIDPSSVLKYRPGDLRDIVEQCAS LQTLGLPLDLRNYQCHLRYTRSHQIKRIIPTCMLETLHLRGQDQSPQRSRVDAKHLARRFLLKQYSVRVLIGHGR…	Putative F-box domain, leucine-rich repeat domain superfamily	NA	protein binding	Cnym26	Accs_contig
Cnym26	9	OG0001542	NA	Cnym26_010720	MWPPEWALPWLTFVHYITYGHCTAQCARFLDPYAFQPDSPTCLLIPPLAAQLTTPPQPPPTRRHHGDDVSTDAGTKKATV PTTTDIDDLGDDNVDVEDQIRLFDSNVQSSEYWRSRVEAFNEDPFACQDYSTGTTVLLDAVEEQWRQFCCVLKRDPQDCY AKISLGLMYNFFDWVLSQKVGKDGRKKRGTKKKSSLGTYWKVFRLVFERAVLRDLGKKHRLSEQRRANRCMTDRRPQAAD RDDTEHDKKSFKLESLRILAVLFLLLLAPAGSRPEATLNLRFKDIRVVLARDPEGGPHKLLLRFTPEFTKSYLGEKEQKT YSIPETMFDPSLLLSPHVFLLGVLFRHQAFNASSLTSPHHLDNLDIHPGERELPLPLREDLNNTFIFRRAIETLT…	C2H2 finger domain-containing protein	C2H2 finger domain-containing protein	Zinc finger C2H2-type	Cnym26	Starship_Pr1H8
Cnym26	9	OG0000235	NA	Cnym26_010721	MPPQEQRMDTLQQDLCRVMVDLLAGILGDHSFGNLVKPVLRFETLIQDGEQGMQRQTSCTPMISKILDLSSIISQSENNR LSVDNARKGNSIGQPTLSTFGIQSVMDGVGWPSIRAQRTPHQGLPQLSTGTGANASFHRWGVSALRSDRKTADVEEEHPE SQRHTQFTNGFPHPVKIQSNVVIIPQQSSIDKFVINIWERIHGCMSLDSQNLLEQWQLMATAAKAGKGSIHDAVKVYFPE QLGFDQLQASSAEGTLSEIEIEGIFNRGNILCRKITQISRACRLIEVIVQTRWIEHFDSYVELLAITKPSMSRAKRRKAT LIKTCNDFGWSEKELRNRMAIWRGYKDIKDAGGWAVLVFSGVGFYRFCKYRVGFDPDSMQRLRCLRPQIEVAADT…	SET domain-containing protein	SET domain-containing protein	Class V-like SAM-binding domain-containing protein	Cnym26	Starship_Pr1H8
Cnym26	9	OG0000402	NA	Cnym26_010722	MAASPVRSPSPDEYRSQYLSHDEYIELRNSEDKHLNAELASIQCSVDNVKRELKADIKELRDNVTTLRDDVTTQNQRLGR LEDQTQRLEDQTQRLEAEIRQSQAYMRNKGLKNPTLPIRPVVVYRPGHGILEPEPSRFPRNADDFYSLRDPQTDRHRSML AYLAVFYDVQLRSAGHLPEEESNSDDSDDDEIVLEHPDLVVEKLEDILGLNEDKITKFKERALQMASRAPSKPIKRSQIS WPEDGPIPGPRRQRLELRITAKEEPYFYDPERPKSVSSEGLTNARVGWGTRSTPSSQRARIQWSPKPARVSQPPKSEPER PKSASKSTEAESTDTDNDTHVFTNSPER	Hypothetical	Wac domain-containing protein	Hypothetical	Cnym26	Starship_Pr1H8
Cnym26	9	OG0013857	NA	Cnym26_010723	MTPPPAHDSPKAGKPTHGQGPEGVFDEFISVLGRFCTESGFQGLKAMISDHDRLREELNDTRTAFSKNLEKLTQVITDRN VEKEVFQKKTDDHNKYYKKVLEEKATAYRKLKTEQDTSTTWKKKAEILEKDVERIMTTSKKHEARITELDSIINGQKDQL KAAKDEIATLKSELQSTDDQLGTNSKALAAAESKLATIMSYTAVMTSLTDVRVEITDILTSSFKDASALFWEFLGRDIDE DQLQDLSFWDRVRDHVAIQRAIPLPASNSTQAKQMRATAGLIIYARALTRYVFRPTYFSQDSDARELLDALPTTNAFQDT LVRAVLLEVLPDKQRMRQDACAEHVIEDVMTAIVGWVTADRRAALRSRLNNLTSMLCGAWRRVQRLQERVEPCFT…	MEI5 protein	MEI5 protein	consensus disorder prediction	Cnym26	Starship_Pr1H8
Cnym26	9	OG0001985	NA	Cnym26_010724	MHHPSATQVSVMDIFFPGSTGAMAALNQLLNGTLDSFAMTLCVCGLLIVGGKFICNTVGGFVDAYLTSRTDVHDPDEMYD MLEYWVSSQDFAKMARSSLASVDSRRGRALLHPDYDTTTKKPLRFTPWRERLYFWHKGHLFSLQCTQNEVALFPRKTMTV SCVGGSSQVLRNLMGECRLEYLKISENKTSIFEHHNNGWKRTMTRQIRPIQTVIMKEELKQTLLDDIRAFLDPNSHTWYA DRGLPYRRGYLLYGRPGTGKSSFSMSVAGCFGLDIYVVSLADINDMRLSALFADLPQRCVVLLEDVDAVGTTRARDADND KSDLGTDISQSSPKPHGPLSLSGLLNVLDGVASQDGRVLIMTTNHIEHLDDALIRPGRVDKKIEFGLADAEVIRK…	mitochondrial chaperone bcs1	Mitochondrial chaperone bcs1	F Mitochondrial chaperone BCS1 subfamily	Cnym26	Starship_Pr1H8
Cnym26	9	OG0013052	NA	Cnym26_010725	MEAHSIHLYRSVRVAVMQPDGALLTTEGNEQQILFIKHDGTFGGTGHVATCIMQHEMTSIRAEIIRFSAYSVCNYVWRLN TDHFKLRVKFTSPWQPFAQLDWIPSPEGYGLIATASFSRFPGEVAVRMGPSGRAVGTATQTLIAGHGSPMTCSINIDISE DDLIVIFQPDDPTLAPVLSQIITRPPFEWNTETVQPDPYYTNDSLSMPEQNNMGYAPEAENHSGICFPYRSSVISPFEPG PGQQSCVSDQYQLPYADKSSPVSGSTLSIGSEDQNSAQFTTINSAGTHHDTLDDRCIVVKQLP	Hypothetical	Uncharacterized protein	NA	Cnym26	Starship_Pr1H8
Cnym26	9	OG0012596	NA	Cnym26_010726	MPAFQPPKMTYEKNKAWRRIAKPDFHNPKMIWGDYWRRFNTIAVPLLDEDAYFADVMAAAKHAENRGHLEELLAAKHEER RRDLDSFVRDIALSSINFRQHFSSTSTRDAALKIGQTGSMDSFIQFVCGVIFGWSRAEDKQLIHVTTAGVTSTIGNRPDA RRDGDARDDAFEDGGDPWEYENTFPPELCSSPGSDEQVDEPWSHPSLRATIVIRPTPHVAAADGQFVRRCRHTIVEKFSV NHKPLSCTDHVVLHVTFLTGALLCRSSGRIQPSDKGKHAY	Hypothetical	Uncharacterized protein	NA	Cnym26	Starship_Pr1H8
Cnym26	9	OG0013204	NA	Cnym26_010727	MSSLNSVSTQAFSDSADLQRRIDQIKAEYRENSQLAEQSETCTATSATTLPTPGSLELTEIIEAFSNASLASLPDARIIF ACRRQPRNTDSAMIPLPHKVGGWNMVGVIQRTHDVNFTLCVPLNDPPCDPRPTRFVPLQVRCSVYYDPADDSCVLVNKWC VDFYLTSLCSPTSRRRLSYDQTEVIKPGMWRISAEVKNLTTEQHLVDFLMQRRQFTITLLEGLPSYSVTAKRLASGEEQH GAKRRRRERAVAEVVLATSTDLPHKSTDAAVTEVAKGLGPAIPTSRKIARAGGTPLLDLSDGGVAVVRSKQVKDDEVSYL PLDREAGGISRCGNQTTYRFHRLERIADTLSASLFTGRHSALSEKVVAKVIRYKGKTAEDLIKCASIWKREKSFL…	serine/threonine protein kinase-20	Serine/threonine protein kinase-20	serine/threonine protein kinase-20	Cnym26	Starship_Pr1H8
Cnym26	9	OG0018472	NA	Cnym26_010728	MGTEPGELRPPSASRKVGCNVTNTLGLTRSAPAMGVQSDDPQSFMSASLKGGAALFDIANEAAKVDAVPQA	Hypothetical	Uncharacterized protein	NA	Cnym26	Starship_Pr1H8
Cnym26	9	OG0015365	NA	Cnym26_010729	MKNLLRYDVALWQIHETEDDCDLIIRTNNGRAFYCTISPSQFHRSPRITEQYFKCLELLRSGEDEQDDFYVEDACDWLSR MFEPLITQLAPPSPVLPNGSLPTLSQYLFPPHIVCGLDATDDVPHPYQAENQSHGWCSPVVVADDVLLGNLDQWARSYDP SDVEILYDRPEDVLIRRPTKVLVDAGNGDKVMCYFKHFGLSFGQAHARSELARLNEIATAQIPPAPDAWICRLHGIVRDG NNLMGMLFNWIEKKGVLSRARANQSTSEIRKRWRTQISTSLKQLHCKGIVWGDAKAENVLIDQDDNAWIIDFGGSYTPGW VDQEKAGTMAGDAQGLTKILDFLR	Serine threonine protein kinase	Protein kinase domain-containing protein	Serine threonine protein kinase	Cnym26	Starship_Pr1H8
Cnym26	9	OG0014491	NA	Cnym26_010730	MGQKGTKVGKWIEFGLSNAGTVSAVADTINNYQTGSQTRQLMKEAAPLIRANAEAVTSFLGHRQIVERWGMYVSGLGLAA QFLEVLQGSRAQAALEAVHARIADNAEAQTGLDAPEKFAKQVHRFVIQQTIRPWPSKGRLHVFFLYHPDTDWDPAFFHRI QDQPLSHRFLGMSQNLDALVIWMRFIKDNMTREGKKIHIHLLIPAYRPMMIGESLAFPHKLMPLTIHGHIHNSKPYVWLN LPKPSRRVHFIDVGNLADLSRDEASTLGETIRRGAATVATVMVAGVPAGTPTFQTPILERWAKPPLRTPTTIGLAMTTRK DKRDDLSRLLVEFVGDSDIESHLAADSHNMVGSHGEPSNQFLDSRNLLTSPGRSPSAMAPRPPPGAGLMLADLAD…	Hypothetical	Uncharacterized protein	Protein of unknown function DUF6579	Cnym26	Starship_Pr1H8
Cnym26	9	OG0011558	NA	Cnym26_010731	MSLISPISNETDLGKFQRDTVENAVQKLVDELYSNARLRSDIGLQGTVTFESRTNLGRTDEVLSEDHMSMERDETDAAAM APRPLNRKSRRRARGKANRADQFCIYRISDGRNIPAVVSCNVTRSSPIWSRRLDQNAT	Hypothetical	Protein kinase domain-containing protein	NA	Cnym26	Starship_Pr1H8
Cnym26	9	OG0012990	NA	Cnym26_010732	MAQSHFRRTHDVHSYAKFYQENERKQMLREEKKRQRKREEQRKQQQTLTLNSTALTTSLERDIRGSIVTENQTSSYTLDS PPDFPLRIDEPNPNLIEALATGESYHGDALGDLTHTRRPFASRSEIDGFTAETGKYTTHDGIKFSEHWSPCASVLSQPPT GLTSQEIAVASPPNKQSLALGPVRSSTGQLRLAVCVPNDVNECTTQDKERSENGDTCGSSDDGSANDDNGSSDDDDNDRE SFSSIGAVREPQITDRHWPMTFSTSSSAALDPAKSPLYASSPVSNFSVDDVAASLGITEEYQPDISALPTPSSDHASVSQ QGGDAVTSRRKRGHEASEHDDCNKGSSSENFARTTFSSLGREATQERRSSPVRKTYSALLKIKATVSRL	FluG domain-containing protein	FluG domain-containing protein	NA	Cnym26	Starship_Pr1H8
Abbreviations: NA = not available, OG = Orthogroup, Eff= Effector. Accs = accessory

## Sheet: TableS6
Table S6: Variants associated with temporal change and their associated candidate genes, TEs and protein sequences
Reference genome	Population	Chromosome	Position	P	LOD	REF	ALT	Gene	Protein	BLAST	Uniprot	Interproscan	Location	Distance	Repeat_Family	Location	Distance	Starship	Location	Distance
Cnym02	Lineage III-B	1	5429163	0.00968434	2.01393	T	C	NA	NA	NA	NA	NA	NA	NA	DNA-TcMar-Fot1	5,427,017 - 5,427,334	< 1.8 kb	Phoenix_Ph1H1	5,402,728-5,451,606	0
Cnym02	Lineage III-B	1	5429192	0.00968434	2.01393	T	C	NA	NA	NA	NA	NA	NA	NA	DNA-TcMar-Fot1	5,427,017 - 5,427,334	< 1.8 kb	Phoenix_Ph1H1	5,402,728-5,451,606	0
Cnym02	Lineage III-B	1	5429213	0.00968434	2.01393	T	C	NA	NA	NA	NA	NA	NA	NA	DNA-TcMar-Fot1	5,427,017 - 5,427,334	< 1.8 kb	Phoenix_Ph1H1	5,402,728-5,451,606	0
Cnym02	Lineage III-B	1	5429290	0.00968434	2.01393	A	G	NA	NA	NA	NA	NA	NA	NA	DNA-TcMar-Fot1	5,427,017 - 5,427,334	< 1.8 kb	Phoenix_Ph1H1	5,402,728-5,451,606	0
Cnym02	Lineage III-B	1	5429298	0.00968434	2.01393	T	C	NA	NA	NA	NA	NA	NA	NA	DNA-TcMar-Fot1	5,427,017 - 5,427,334	< 1.8 kb	Phoenix_Ph1H1	5,402,728-5,451,606	0
Cnym02	Lineage III-B	1	5429307	0.00968434	2.01393	A	G	NA	NA	NA	NA	NA	NA	NA	DNA-TcMar-Fot1	5,427,017 - 5,427,334	< 1.8 kb	Phoenix_Ph1H1	5,402,728-5,451,606	0
Cnym02	Lineage III-B	1	5429322	0.00968434	2.01393	A	G	NA	NA	NA	NA	NA	NA	NA	DNA-TcMar-Fot1	5,427,017 - 5,427,334	< 1.8 kb	Phoenix_Ph1H1	5,402,728-5,451,606	0
Cnym02	Lineage III-B	1	5429335	0.00968434	2.01393	A	G	NA	NA	NA	NA	NA	NA	NA	DNA-TcMar-Fot1	5,427,017 - 5,427,334	< 1.8 kb	Phoenix_Ph1H1	5,402,728-5,451,606	0
Cnym02	Lineage III-B	1	5429367	0.00968434	2.01393	T	C	NA	NA	NA	NA	NA	NA	NA	DNA-TcMar-Fot1	5,427,017 - 5,427,334	< 1.8 kb	Phoenix_Ph1H1	5,402,728-5,451,606	0
Cnym02	Lineage III-B	1	5429377	0.00968434	2.01393	A	G	NA	NA	NA	NA	NA	NA	NA	DNA-TcMar-Fot1	5,427,017 - 5,427,334	< 1.8 kb	Phoenix_Ph1H1	5,402,728-5,451,606	0
Cnym02	Lineage III-B	1	5429403	0.00968434	2.01393	T	C	NA	NA	NA	NA	NA	NA	NA	DNA-TcMar-Fot1	5,427,017 - 5,427,334	< 1.8 kb	Phoenix_Ph1H1	5,402,728-5,451,606	0
Cnym02	Lineage III-B	1	5429465	0.00968434	2.01393	A	G	NA	NA	NA	NA	NA	NA	NA	DNA-TcMar-Fot1	5,427,017 - 5,427,334	< 1.8 kb	Phoenix_Ph1H1	5,402,728-5,451,606	0
Cnym02	Lineage III-B	1	5429494	0.00968434	2.01393	T	C	NA	NA	NA	NA	NA	NA	NA	DNA-TcMar-Fot1	5,427,017 - 5,427,334	< 1.8 kb	Phoenix_Ph1H1	5,402,728-5,451,606	0
Cnym02	All	6	2629161	0.0154867	1.81004	C	A	Cnym02_008827	MAEEQKPIEVPKETVPATTTAEAPAAETKPVETTETPAAAHVAAETATETPATTTATETPAEAAATE AAAPVEEAKKEVVPVEEGTLEHKGINFPKNFIYSKEFFWFGSDAVESKNLSSYLKSEKSTETAHHNAAWASHTGKGLLFFGDKTAPQGVI NLADASEPAADGANKFHFTAKGHKHTFKAANAEDRDNWISQLKLKVAEAKELASTVTETEAYKTALEAFKPAKKEEKKEEKAVEAPATEA VAATETPAAETAAVPAAEEAVVETPKEEEVKKEEPKRRSASRKRASIFGSLLGKKEESKKEEKEETPVVPAVAETPKEETPAVPAATETP VAEVPAVETPVTPAAETPVAAATETAAEDKPVEAAKEEKKPLPTKRNSIFGVFGKKEK…	Pleckstrin homology domain-containing protein	Immunogenic protein		2,631,611 -> 2,633,436	>2,450	NA	NA	NA	NA	NA	NA
Cnym02	All	8	1443354	0.0158912	1.79884	A	G	Cnym02_010708	MASQMGTIAQLLDATLDPSTHRKAEQALKAEAAKPQYSLNLLNIVASDSLPLKTRLAAALAFKNFIR SNWVDADGNYKLPADEVNTIKSQLIGLMISCPPTIQTQLGDAISIIADSDFWERWQTLTQELVAKFSPVDPKVNIGVLEVAHSIFVRWRP LFRTDELYTEINHVISTFAQPFVQLLVQTDEQITKNAQNKDALQSWFESLSLMIKIFYDLSSHDMPPIFEEHLASISELLHKYLTYTNPI LETDDDTEVSVIDTVKADICEALELYTLKYDEDFGKYTEPFITNAWNLLSSTGSETKYDLLVSKALHFLTAVAGTSQHSGVFADENVLGQ VVEKVILPNVALRESDLELFEDEPIEYIRRDLEGSDTDSRRRSATDFLRRLQEKYEQL…	Cse1	Cse1		1,447,167 -> 1,444,097	>743	NA	NA	NA	NA	NA	NA
Cnym14	All	8	1431272	0.0158912	1.79884	A	G	Cnym14_011408-T1	MASQMGTIAQLLDATLDPSTHRKAEQALKAEAAKPQYSLNLLNIVASDSLPLKTRLAAALAFKNFIR SNWVDADGNYKLPADEVNTIKSQLIGLMISCPPTIQTQLGDAISIIADSDFWERWQTLTQELVAKFSPVDPKVNIGVLEVAHSIFVRWRP LFRTDELYTEINHVISTFAQPFVQLLVQTDEQITKNAQNKDALQSWFESLSLMIKIFYDLSSHDMPPIFEEHLASISELLHKYLTYTNPI LETDDDTEVSVIDTVKADICEALELYTLKYDEDFGKYTEPFITNAWNLLSSTGSETKYDLLVSKALHFLTAVAGTSQHSGVFADENVLGQ VVEKVILPNVALRESDLELFEDEPIEYIRRDLEGSDTDSRRRSATDFLRRLQEKYEQL…	Cse1	Cse1		1,435,085 -> 1,432,015	>743	NA	NA	NA	NA	NA	NA
Cnym01	All	1	2204686	0.0212706	1.67222	C	G	Cnym01_000556-T1	MASTLEPVGFRSMLNNVHDIWQQVRIPVILFTAFGLLILRFYLHSIEEKSELKALPKAYNREKPETK PVEETKKDVKPSPPSPTVESKAPKSNGPKRIKGGIVKRTSSNDAKGEALVRKVRPLVFFSSITANTPKIAKEYAEGLEKELQKVAAETAC SFMTPEVLDLAEVDFDDFFITPPKSEEDPADLFYLFLLPSYNIDTINDTFLEHLQETHHDFRIDTAPLSSLLGYSVFGFGDREGWPTEED GFCFQAKQVDKWMAKLTGRKRAFPVGMGDTKRDYTERLSEWSEGVVDVLGMLAKTGSLGEGLPGSGAPEESDDESAAEDDDEVLIEDSEV KPEKLKSRKNIDDVEDLGRIMKSSNPDAATNGRAAKSATATAGAAAPIAVDFTTYGKT…	wyosine base formation	tRNA 4-demethylwyosine synthase		2,206,567 -> 2,204,119	0	NA	NA	NA	NA	NA	NA

## Sheet: References
References
Baroncelli, R., Amby, D. B., Zapparata, A., Sarrocco, S., Vannacci, G., Le Floch, G., et al. (2016) Gene family expansions and contractions are associated with host range in plant pathogens of the genus Colletotrichum. BMC Genomics, 17, 555. https://doi.org/10.1186/s12864-016-2917-6
Baroncelli, R., Cobo-Díaz, J. F., Benocci, T., Peng, M., Battaglia, E., Haridas, S., et al. (2024) Genome evolution and transcriptome plasticity is associated with adaptation to monocot and dicot plants in Colletotrichum fungi. GigaScience, 13, giae036. https://doi.org/10.1093/gigascience/giae036
Baroncelli, R., Pensec, F., Da Lio, D., Boufleur, T. R., Vicente, I., Sarrocco, S., et al. (2021) Complete genome sequence of the plant pathogenic fungus Colletotrichum lupini. Mol. Plant. Microbe Interact., 34, 1461–1464. https://doi.org/10.1094/MPMI-07-21-0173-A
Eaton, M. J., Edwards, S., Inocencio, H. A., Machado, F. J., Nuckles, E. M., Farman, M., et al. (2021) Diversity and cross-infection potential of Colletotrichum causing fruit rots in mixed-fruit orchards in Kentucky. Plant Dis., 105, 1115–1128.
Gluck-Thaler, E. and Vogan, A. A. (2024) Systematic identification of cargo-mobilizing genetic elements reveals new dimensions of eukaryotic diversity. Nucleic Acids Res., 52, 5496–5513. https://doi.org/10.1093/nar/gkae327
Han, J.-H., Chon, J.-K., Ahn, J.-H., Choi, I.-Y., Lee, Y.-H. and Kim, K. S. (2016) Whole genome sequence and genome annotation of Colletotrichum acutatum, causal agent of anthracnose in pepper plants in South Korea. Genomics data, 8, 45. https://doi.org/10.1016/j.gdata.2016.03.007
Huo, J., Wang, Y., Hao, Y., Yao, Y., Wang, Y., Zhang, K., et al. (2021) Genome sequence resource for Colletotrichum scovillei, the cause of anthracnose disease of chili. Mol. Plant. Microbe Interact., 34, 122–126. https://doi.org/10.1094/MPMI-03-20-0055-A
Khodadadi, F., Luciano-Rosario, D., Gottschalk, C., Jurick, W. M. and Aćimović, S. G. (2024) Unveiling the arsenal of apple bitter rot fungi: Comparative genomics identifies candidate effectors, CAZymes, and biosynthetic gene clusters in Colletotrichum species. J. Fungi, 10, 493. https://doi.org/10.3390/jof10070493
Lelwala, R. V., Korhonen, P. K., Young, N. D., Scott, J. B., Ades, P. K., Gasser, R. B., et al. (2019) Comparative genome analysis indicates high evolutionary potential of pathogenicity genes in Colletotrichum tanaceti. PLoS One, 14, e0212248. https://doi.org/10.1371/journal.pone.0212248
Liang, X., Cao, M., Li, S., Kong, Y., Rollins, J. A., Zhang, R., et al. (2020) Highly contiguous genome resource of Colletotrichum fructicola generated using long-read sequencing. Mol. Plant. Microbe Interact., 33, 790–793. https://doi.org/10.1094/MPMI-11-19-0316-A
Liu, Z., Zhu, Z., Huang, Y., Nong, S., Jiang, M., Yi, S., et al. (2023) Identification of gene modules and hub genes associated with Colletotrichum siamense infection in mango using weighted gene co-expression network analysis. BMC Genomics, 24, 710. https://doi.org/10.1186/s12864-023-09811-6
Ma, Z., Liu, F., Tsui, C. K. and Cai, L. (2025) Phylogenomics and adaptive evolution of the Colletotrichum gloeosporioides species complex. Commun. Biol., 8, 593. https://doi.org/10.1038/s42003-025-08024-9
Ozbudak, E., Carrillo-Tarazona, Y., Diaz, E. A., Zambon, F. T., Rossi, L., Peres, N. A., et al. (2025) Transcriptome analysis of Colletotrichum nymphaeae-Strawberry interaction reveals in planta expressed genes associated with virulence. Front. Plant Sci., 15, 1390926. https://doi.org/10.3389/fpls.2024.1390926
